# Supplementary material for: Case study on synergistic development strategy of cross-border e-commerce and logistics: An empirically model estimation
Source: PLoS One. 2024 Jun 11;19(6):e0304393. doi: 10.1371/journal.pone.0304393 (PMC11166291; doi:10.1371/journal.pone.0304393)
Supplement: S1 Dataset — (XLS) [file pone.0304393.s001.xls]

## Sheet: 公里密度
			2009	2010	2011	2012	2013	2014	2015	2016	2017	2018
投入指标3	17.95	广东	1.03042	1.0593	1.06253	1.08604	1.13044	1.18158	1.20347	1.21496	1.22329	1.21281
公路密度	0.74	广州	1.20486	1.21284	1.22324	1.21583	1.21682	1.24576	1.25909	1.26148	1.25824	1.21396
公里	0.2	深圳	0.808	0.8085	0.809	0.829554	0.840224	0.823306	0.821829	0.818751	0.817	0.363236
	0.17	珠海	0.804706	0.820588	0.821765	0.852015	0.851004	0.851004	0.851004	0.859802	0.854706	0.917965
	0.21	汕头	1.78476	1.8119	1.81238	1.81063	1.81066	1.81207	1.81348	1.82656	1.85857	1.86702
	0.39	佛山	1.31385	1.33692	1.33897	1.33501	1.33427	1.34368	1.34599	1.35667	1.3759	1.34931
	1.86	韶关	0.702527	0.739409	0.739194	0.793944	0.821122	0.862552	0.866954	0.882246	0.894247	0.909542
	1.58	河源	0.927215	0.931709	0.932405	0.965236	0.97124	0.986415	0.999703	1.00159	1.0138	1.02758
	1.59	梅州	0.960503	0.997484	0.997925	0.998878	1.06675	1.10485	1.11343	1.11369	1.12566	1.18406
	1.12	惠州	0.947411	0.966607	0.972589	0.9762	1.00303	1.12447	1.20324	1.20899	1.2342	1.25005
	0.48	汕尾	1.00188	1.01333	1.01333	1.01326	1.13967	1.13967	1.14225	1.15704	1.16292	1.1309
	0.25	东莞	1.8852	1.9004	1.9312	1.98745	2.001	2.05798	2.06581	2.10602	2.1048	2.10491
	0.18	中山	0.946667	1.02111	1.05722	1.53164	1.43822	1.45025	1.45025	1.46159	1.48056	1.48353
	0.95	江门	1.04105	1.04968	1.05368	1.0535	1.05393	1.05393	1.05439	1.06158	1.07011	1.01839
	0.78	阳江	0.909487	0.955641	0.956538	0.957071	0.958027	1.27994	1.28982	1.34788	1.3409	1.34363
	1.25	湛江	1.70568	1.71928	1.72016	1.71915	1.74402	1.74402	1.74339	1.77166	1.78016	1.77097
	1.14	茂名	1.34211	1.36921	1.36982	1.37172	1.37207	1.3722	1.53164	1.52826	1.54412	1.54837
	1.5	肇庆	0.687933	0.750667	0.7638	0.84074	0.89216	0.90892	0.941924	0.958926	0.9626	0.968676
	1.9	清远	0.932579	0.959632	0.959895	0.95992	1.14454	1.30533	1.30547	1.30542	1.30611	1.21463
	0.36	潮州	1.25778	1.40167	1.40167	1.40224	1.40224	1.40224	1.40224	1.45072	1.465	1.46613
	0.52	揭阳	1.20481	1.22096	1.22173	1.22174	1.38663	1.38663	1.40043	1.40514	1.40827	1.41028
	0.78	云浮	0.887949	0.911667	0.911667	0.968714	0.972781	0.972777	0.975146	0.988207	0.987308	0.992482
	5.5	珠 三 角	0.986564	4.49933	1.02509	1.06526	1.08282	1.11905	1.14643	1.15692	1.1658	1.13945
	1.57	东 翼	1.23248	2.26115	1.27828	1.27816	1.37142	1.37161	1.37716	1.39611	1.40643	1.39877
	3.17	西 翼	1.37902	1.22767	1.40628	1.40669	1.41686	1.49611	1.55564	1.57985	1.58722	1.58577
	7.71	山 区	0.877224	0.665331	0.903982	0.929892	0.997585	1.05817	1.064	1.06944	1.07737	1.07392
			2009	2010	2011	2012	2013	2014	2015	2016	2017	2018
		广东	184960	190144	190724	194943	202915	212094	216023	218085	219580	217699
		广州	8916	8975	9052	8997.14	9004.46	9218.61	9317.27	9334.95	9311	8983.34
		深圳	1616	1617	1618	1659.11	1680.45	1646.61	1643.66	1637.5	1634	726.473
		珠海	1368	1395	1397	1448.42	1446.71	1446.71	1446.71	1461.66	1453	1560.54
		汕头	3748	3805	3806	3802.31	3802.38	3805.35	3808.31	3835.78	3903	3920.75
		佛山	5124	5214	5222	5206.56	5203.64	5240.36	5249.38	5291.01	5366	5262.3
		韶关	13067	13753	13749	14767.4	15272.9	16043.5	16125.3	16409.8	16633	16917.5
		河源	14650	14721	14732	15250.7	15345.6	15585.4	15795.3	15825.2	16018	16235.7
		梅州	15272	15860	15867	15882.2	16961.4	17567.1	17703.5	17707.6	17898	18826.5
		惠州	10611	10826	10893	10933.4	11234	12594	13476.3	13540.7	13823	14000.5
		汕尾	4809	4864	4864	4863.65	5470.42	5470.42	5482.81	5553.8	5582	5428.33
		东莞	4713	4751	4828	4968.61	5002.49	5144.94	5164.54	5265.05	5262	5262.28
		中山	1704	1838	1903	2756.94	2588.8	2610.45	2610.45	2630.86	2665	2670.35
		江门	9890	9972	10010	10008.3	10012.4	10012.4	10016.7	10085	10166	9674.67
		阳江	7094	7454	7461	7465.15	7472.61	9983.52	10060.6	10513.4	10459	10480.3
		湛江	21321	21491	21502	21489.4	21800.2	21800.2	21792.4	22145.8	22252	22137.1
		茂名	15300	15609	15616	15637.6	15641.6	15643	17460.7	17422.1	17603	17651.5
		肇庆	10319	11260	11457	12611.1	13382.4	13633.8	14128.9	14383.9	14439	14530.1
		清远	17719	18233	18238	18238.5	21746.3	24801.3	24803.9	24803	24816	23077.9
		潮州	4528	5046	5046	5048.06	5048.06	5048.06	5048.06	5222.59	5274	5278.06
		揭阳	6265	6349	6353	6353.06	7210.46	7210.46	7282.24	7306.74	7323	7333.48
		云浮	6926	7111	7111	7555.97	7587.69	7587.66	7606.14	7708.02	7701	7741.36
		珠 三 角	54261	247463	56380	58589.6	59555.3	61547.8	63053.8	63630.6	64119	62670
		东 翼	19350	35500	20069	20067.1	21531.3	21534.3	21621.4	21918.9	22081	21960.6
		西 翼	43715	38917	44579	44592.1	44914.5	47426.8	49313.6	50081.4	50315	50268.9
		山 区	67634	51297	69697	71694.7	76913.8	81584.9	82034.2	82453.6	83065	82799
		广东	17.95	17.95	17.95	17.95	17.95	17.95	17.95	17.95	17.95	17.95
		广州	0.74	0.74	0.74	0.74	0.74	0.74	0.74	0.74	0.74	0.74
		深圳	0.2	0.2	0.2	0.2	0.2	0.2	0.2	0.2	0.2	0.2
		珠海	0.17	0.17	0.17	0.17	0.17	0.17	0.17	0.17	0.17	0.17
		汕头	0.21	0.21	0.21	0.21	0.21	0.21	0.21	0.21	0.21	0.21
		佛山	0.39	0.39	0.39	0.39	0.39	0.39	0.39	0.39	0.39	0.39
		韶关	1.86	1.86	1.86	1.86	1.86	1.86	1.86	1.86	1.86	1.86
		河源	1.58	1.58	1.58	1.58	1.58	1.58	1.58	1.58	1.58	1.58
		梅州	1.59	1.59	1.59	1.59	1.59	1.59	1.59	1.59	1.59	1.59
		惠州	1.12	1.12	1.12	1.12	1.12	1.12	1.12	1.12	1.12	1.12
		汕尾	0.48	0.48	0.48	0.48	0.48	0.48	0.48	0.48	0.48	0.48
		东莞	0.25	0.25	0.25	0.25	0.25	0.25	0.25	0.25	0.25	0.25
		中山	0.18	0.18	0.18	0.18	0.18	0.18	0.18	0.18	0.18	0.18
		江门	0.95	0.95	0.95	0.95	0.95	0.95	0.95	0.95	0.95	0.95
		阳江	0.78	0.78	0.78	0.78	0.78	0.78	0.78	0.78	0.78	0.78
		湛江	1.25	1.25	1.25	1.25	1.25	1.25	1.25	1.25	1.25	1.25
		茂名	1.14	1.14	1.14	1.14	1.14	1.14	1.14	1.14	1.14	1.14
		肇庆	1.5	1.5	1.5	1.5	1.5	1.5	1.5	1.5	1.5	1.5
		清远	1.9	1.9	1.9	1.9	1.9	1.9	1.9	1.9	1.9	1.9
		潮州	0.36	0.36	0.36	0.36	0.36	0.36	0.36	0.36	0.36	0.36
		揭阳	0.52	0.52	0.52	0.52	0.52	0.52	0.52	0.52	0.52	0.52
		云浮	0.78	0.78	0.78	0.78	0.78	0.78	0.78	0.78	0.78	0.78
		珠 三 角	5.5	5.5	5.5	5.5	5.5	5.5	5.5	5.5	5.5	5.5
		东 翼	1.57	1.57	1.57	1.57	1.57	1.57	1.57	1.57	1.57	1.57
		西 翼	3.17	3.17	3.17	3.17	3.17	3.17	3.17	3.17	3.17	3.17
		山 区	7.71	7.71	7.71	7.71	7.71	7.71	7.71	7.71	7.71	7.71

## Sheet: 固定资产投资比例
固定资产		2009	2010	2011	2012	2013	2014	2015	2016	2017	2018
	广东	1766.55	2008.27	1750.8	1817.5	2429.47	2673.56	3104	3087.13	3796.63	3771.33
	广州	393.111	471.28	448.24	497.469	653.29	694.632	671.568	807.042	906.71	948.74
	深圳	360.414	364.42	336.23	238.224	415.66	265.863	397.536	447.187	508.755	580.618
	珠海	29.733	40.52	46.47	118.847	149.29	165.827	205.669	123.213	266.406	225.478
	汕头	22.9044	28.17	23.5	36.7444	30.36	45.616	38.4485	46.8053	94.2109	116.035
	佛山	126.37	157.8	108.65	90.5084	83.09	150.24	139.319	194.317	321.621	199.105
	韶关	76.6857	72.67	67.99	80.0716	64.34	97.4727	80.0237	91.6375	108.103	104.225
	河源	15.4395	23.88	8.51	15.5203	46.2	69.5742	105.197	63.2279	122.391	111.569
	梅州	32.8793	44.41	36.63	42.7604	43.02	64.0049	81.7811	98.0752	133.231	130.159
	惠州	96.6175	99.47	121.7	119.174	132.93	146.137	182.726	104.736	149.059	167.073
	汕尾	41.5759	44.5	29.96	29.8285	28.29	37.4177	88.1476	58.4539	8.7701	15.1307
	东莞	126.274	119.17	109.33	127.863	174.9	171.184	145.898	133.382	127.309	140.82
	中山	35.0856	50.62	52.48	51.0906	51.29	45.7665	59.9191	62.6109	77.8284	95.1679
	江门	41.3278	53.33	29.66	42.4077	58.46	73.5311	140.823	157.166	162.695	151.994
	阳江	30.8999	44.26	17.84	20.931	20.72	41.9088	68.1693	61.1972	59.2552	57.4852
	湛江	45.9161	73.12	52.6	52.6317	89.52	72.7348	131.687	130.036	148.29	172.746
	茂名	15.818	18.28	20.42	29.5261	47.42	89.5515	130.926	123.129	144.642	125.262
	肇庆	56.8359	63.2	58.6	65.9531	101.48	151.439	159.245	132.34	186.126	140.576
	清远	82.0194	79.43	63.85	66.799	95.21	100.779	79.3645	79.3161	100.667	110.757
	潮州	29.5437	27.44	11.79	16.3937	23.4	31.0412	49.7674	70.1518	82.6687	54.8412
	揭阳	57.7091	55.65	49.11	41.4346	67.29	92.5155	75.8434	50.5843	52.6874	70.2179
	云浮	49.391	76.63	57.25	33.3176	53.33	66.3264	71.9452	52.523	35.2069	53.3286
	珠 三 角	1265.77	1419.82	1311.36	1351.54	1820.38	1864.62	2102.7	2161.99	2706.51	2649.57
	东 翼	151.733	155.77	114.36	124.401	149.33	206.59	252.207	225.995	238.337	256.22
	西 翼	92.634	135.65	90.85	103.089	157.66	204.195	330.782	314.362	352.187	355.49
	山 区	256.415	297.03	234.22	238.469	302.1	398.157	418.312	384.78	499.599	510.04
全部固定资产	广东	13353.1	16113.2	16843.8	19307.5	22828.7	25928.1	30031.2	33008.9	37478	41488.1
	广州	2659.85	3263.57	3412.2	3758.39	4447.3	4889.5	5405.95	5703.59	5919.83	6405.26
	深圳	1709.15	1944.7	2060.92	2314.43	2490.2	2717.42	3298.31	4078.16	5147.32	6207.67
	珠海	410.505	501.546	637.39	787.618	960.894	1135.05	1305.14	1389.75	1662.02	2006.06
	汕头	291.896	361.675	438.15	611.917	780.899	1002.73	1274.32	1579.53	2006.4	2391.63
	佛山	1470.56	1719.63	1933.96	2128.33	2375.6	2612.45	3035.52	3512.04	4265.79	4504.67
	韶关	356.498	433.731	472.2	548.475	664.518	746.742	701.67	702.09	692.82	737.853
	河源	198.148	242.737	237.34	278.587	342.731	453.286	564.14	652.29	778.47	836.855
	梅州	162.981	195.517	197.65	230.144	280.502	407.512	568.06	650.36	806.77	794.668
	惠州	758.968	894.019	1024.21	1208.68	1401.3	1606.71	1863.93	2039.71	2234.88	2304.16
	汕尾	289.434	366.987	329.65	391.559	462.091	500.97	585.2	652.45	669.33	780.439
	东莞	1094.08	1114.98	1079.31	1180.35	1383.94	1427.11	1446.52	1557.46	1712.83	1812.17
	中山	545.605	660.375	766.95	893.435	962.928	903.657	1055.41	1149.01	1248.48	1317.15
	江门	492.07	631.768	741.79	850.411	1000.84	1111.65	1307.87	1517.77	1774.83	1943.44
	阳江	239.495	329.205	400.66	483.673	598.664	662.011	691.13	503.92	540.21	563.439
	湛江	393.227	526.571	490.76	572.277	795.576	1020.76	1313.69	1531.6	1641.53	1851.65
	茂名	180.01	244.541	214.51	427.367	660.528	850.552	1115.5	1262.76	1415.73	1441.21
	肇庆	462.767	625.206	710.03	852.604	1007.78	1138.73	1330.03	1373.74	1497.55	1647.31
	清远	841.24	996.92	486.07	437.953	505.966	596.347	620.63	620.95	666.31	754.263
	潮州	162.976	182.779	198.94	224.157	253.628	313.014	391.95	454.62	501.05	518.086
	揭阳	393.495	564.073	658.08	663.513	829.391	1093.8	1362.1	1485.54	1667.31	1872.39
	云浮	240.194	312.656	353.08	463.661	623.38	738.093	794.15	591.51	628.5	696.378
	珠 三 角	9603.55	11355.8	12366.8	13974.2	16030.8	17542.3	20048.7	22321.2	25463.5	28239.1
	东 翼	1137.8	1475.51	1624.81	1891.15	2326.01	2910.51	3613.56	4172.14	4844.08	5585.23
	西 翼	812.731	1100.32	1105.92	1483.32	2054.77	2533.33	3120.31	3298.27	3597.47	3863.69
	山 区	1799.06	2181.56	1746.34	1958.82	2417.1	2941.98	3248.64	3217.21	3572.87	3822.97
运输业固定资产投资占比	广东	0.132295	0.124635	0.103943	0.0941341	0.106422	0.103115	0.103359	0.0935243	0.101303	0.0909015
	广州	0.147794	0.144406	0.131364	0.132362	0.146896	0.142066	0.124228	0.141497	0.153165	0.148119
	深圳	0.210873	0.187391	0.163146	0.10293	0.166919	0.0978365	0.120527	0.109654	0.0988388	0.0935323
	珠海	0.0724303	0.0807902	0.0729067	0.150894	0.155366	0.146097	0.157584	0.0886586	0.16029	0.112398
	汕头	0.0784677	0.0778875	0.0536346	0.060048	0.0388782	0.0454919	0.0301718	0.0296324	0.0469552	0.0485172
	佛山	0.085933	0.091764	0.0561801	0.0425256	0.0349764	0.0575093	0.0458963	0.055329	0.0753954	0.0441995
	韶关	0.215108	0.167546	0.143986	0.145989	0.0968221	0.130531	0.114047	0.130521	0.156034	0.141254
	河源	0.0779191	0.0983779	0.0358557	0.0557108	0.1348	0.153489	0.186474	0.0969322	0.15722	0.13332
	梅州	0.201737	0.227142	0.185328	0.185798	0.153368	0.157062	0.143966	0.150801	0.165141	0.16379
	惠州	0.127301	0.111262	0.118823	0.0985984	0.0948616	0.0909542	0.0980329	0.0513483	0.0666965	0.0725092
	汕尾	0.143646	0.121258	0.0908843	0.0761789	0.0612217	0.0746905	0.150628	0.0895914	0.0131028	0.0193875
	东莞	0.115416	0.106881	0.101296	0.108327	0.126379	0.119951	0.100861	0.0856407	0.0743267	0.0777078
	中山	0.0643059	0.0766535	0.0684269	0.0571845	0.0532646	0.0506459	0.0567733	0.0544912	0.0623385	0.0722531
	江门	0.0839877	0.0844139	0.0399844	0.0498673	0.0584108	0.0661459	0.107674	0.103551	0.0916679	0.078209
	阳江	0.129021	0.134445	0.0445265	0.0432751	0.0346104	0.0633053	0.0986346	0.121442	0.109689	0.102026
	湛江	0.116767	0.138861	0.107181	0.091969	0.112522	0.0712554	0.100242	0.0849018	0.0903362	0.0932934
	茂名	0.0878729	0.0747523	0.0951937	0.0690883	0.0717911	0.105286	0.11737	0.0975079	0.102168	0.0869142
	肇庆	0.122818	0.101087	0.0825317	0.0773549	0.100697	0.132989	0.11973	0.0963357	0.124287	0.085337
	清远	0.0974982	0.0796754	0.13136	0.152526	0.188175	0.168994	0.127877	0.127733	0.151081	0.146842
	潮州	0.181276	0.150127	0.0592641	0.0731348	0.0922612	0.0991688	0.126974	0.154309	0.164991	0.105853
	揭阳	0.146658	0.0986575	0.0746262	0.0624473	0.0811318	0.0845817	0.0556812	0.0340511	0.0316002	0.0375017
	云浮	0.205629	0.245093	0.162145	0.0718576	0.0855497	0.0898619	0.090594	0.0887948	0.0560173	0.07658
	珠 三 角	0.131802	0.12503	0.106039	0.0967163	0.113555	0.106293	0.10488	0.0968582	0.10629	0.0938264
	东 翼	0.133356	0.10557	0.0703836	0.0657809	0.0642001	0.0709808	0.0697946	0.0541677	0.0492017	0.0458746
	西 翼	0.113979	0.123283	0.0821488	0.0694988	0.0767288	0.0806036	0.106009	0.0953111	0.0978984	0.092008
	山 区	0.142527	0.136155	0.134121	0.121741	0.124985	0.135337	0.128765	0.1196	0.139832	0.133415
科技投入	广东	278.458	259.32	389.1	378.794	342.97	430.792	486.815	505.743	541.918	510.394
	广州	104.993	93.63	202.48	167.377	150.19	197.596	232.495	176.527	217.586	153.284
	深圳	42.2468	39.92	44	46.5235	34.19	40.0165	45.0733	100.203	91.8338	128.315
	珠海	6.6418	2.58	4.89	8.0287	2.76	2.9363	6.9535	8.7465	8.3399	8.36648
	汕头	5.8297	10.58	10.03	10.2426	18.55	9.7949	18.6396	12.7901	16.6245	16.8264
	佛山	22.2561	13.01	30.75	34.7449	24.66	46.6241	36.4854	28.3659	34.0871	36.3276
	韶关	5.3224	7.18	5.01	7.0663	0.39	1.1804	6.2592	6.806	6.809	5.9328
	河源	3.9616	3.12	6.11	5.0527	2.45	3.8647	6.2331	3.2426	4.6208	7.8286
	梅州	2.6364	3.85	1.9	2.8016	0.59	0.1241	2.7655	5.2564	7.1571	4.70452
	惠州	7.8188	7.18	8.65	11.5147	14.07	13.7601	10.2538	13.8829	16.0209	18.4481
	汕尾	2.7461	1.88	2.25	3.7491	2.38	1.1128	12.6714	13.9185	5.0844	3.03974
	东莞	20.7335	20.09	19.92	21.8614	22.99	38.247	19.2125	17.2826	20.5304	30.4824
	中山	5.7324	8.2	9.65	12.3695	13.68	12.4589	13.7593	17.8308	18.8716	17.7462
	江门	12.8582	6.96	6.98	9.457	12.03	13.6447	20.8646	19.0547	23.6298	15.6498
	阳江	5.7787	5.01	7.62	6.0139	6.19	5.9821	3.3144	5.5137	3.9675	3.98327
	湛江	9.3416	9.07	5.16	7.8137	7.52	11.4364	12.1643	13.7926	15.0589	9.79221
	茂名	1.5873	4.49	4.45	6.7562	8.11	9.1655	5.2457	10.4236	10.6894	7.2613
	肇庆	2.8277	4.03	6.13	4.7439	5.21	9.0913	11.0768	20.4334	13.7125	20.1852
	清远	5.3462	4.11	2.84	0.5722	0	0	0	5.0811	6.287	4.7194
	潮州	4.1825	5.9	3.32	3.5576	3.57	3.746	8.421	10.1971	7.5328	7.69549
	揭阳	3.3388	5.51	3.99	3.6804	6.79	5.758	6.5909	5.282	6.6176	7.9412
	云浮	2.2785	3.03	2.99	4.8667	6.64	4.2515	8.3352	11.1125	6.8571	5.84854
	珠 三 角	226.108	195.59	333.44	316.621	279.79	374.375	396.175	402.327	444.612	423.699
	东 翼	16.0971	23.87	19.59	21.2297	31.3	20.4117	46.3229	42.1877	35.8593	35.5919
	西 翼	16.7076	18.57	17.23	20.5838	21.82	26.584	20.7244	29.7299	29.7158	21.1854
	山 区	19.5451	21.29	18.84	20.3595	10.06	9.4207	23.593	31.4986	31.731	29.4848
科技比例	广东	0.0208533	0.0160936	0.0231004	0.019619	0.0150237	0.0166149	0.0162103	0.0153214	0.0144596	0.0123022
	广州	0.0394731	0.0286894	0.05934	0.0445343	0.0337711	0.0404124	0.0430073	0.0309501	0.0367554	0.023931
	深圳	0.024718	0.0205276	0.0213497	0.0201015	0.0137298	0.0147259	0.0136656	0.0245707	0.0178411	0.0206704
	珠海	0.0161796	0.0051441	0.00767191	0.0101936	0.00287232	0.00258694	0.00532778	0.00629358	0.00501793	0.00417061
	汕头	0.0199719	0.0292527	0.0228917	0.0167386	0.0237547	0.00976825	0.0146271	0.00809741	0.00828574	0.00703556
	佛山	0.0151344	0.00756558	0.0159	0.016325	0.0103805	0.0178469	0.0120195	0.00807676	0.00799081	0.00806442
	韶关	0.0149297	0.016554	0.0106099	0.0128835	0.000586892	0.00158073	0.00892043	0.00969391	0.00982795	0.00804062
	河源	0.0199931	0.0128534	0.0257437	0.0181369	0.00714847	0.00852597	0.0110489	0.0049711	0.00593575	0.00935478
	梅州	0.0161761	0.0196914	0.00961295	0.0121732	0.00210337	0.000304531	0.00486832	0.00808229	0.0088713	0.00592011
	惠州	0.0103019	0.00803115	0.00844553	0.00952667	0.0100406	0.00856415	0.00550117	0.00680631	0.00716857	0.00800642
	汕尾	0.00948784	0.0051228	0.00682542	0.00957481	0.0051505	0.00222129	0.0216531	0.0213327	0.00759625	0.00389491
	东莞	0.0189507	0.0180182	0.0184562	0.0185211	0.016612	0.0268003	0.0132819	0.0110967	0.0119862	0.0168209
	中山	0.0105065	0.0124172	0.0125823	0.0138449	0.0142067	0.0137872	0.0130369	0.0155184	0.0151157	0.0134732
	江门	0.0261308	0.0110167	0.00940967	0.0111205	0.0120199	0.0122743	0.0159531	0.0125544	0.0133138	0.00805265
	阳江	0.0241287	0.0152185	0.0190186	0.0124338	0.0103397	0.00903625	0.00479562	0.0109416	0.00734437	0.00706956
	湛江	0.0237563	0.0172246	0.0105143	0.0136537	0.00945227	0.0112038	0.00925964	0.00900535	0.0091737	0.00528838
	茂名	0.00881785	0.0183609	0.020745	0.0158089	0.0122781	0.0107759	0.00470255	0.00825462	0.00755045	0.00503833
	肇庆	0.00611043	0.00644588	0.00863344	0.00556401	0.00516979	0.00798372	0.00832823	0.0148743	0.00915662	0.0122535
	清远	0.00635514	0.0041227	0.00584278	0.00130653	0	0	0	0.00818278	0.00943555	0.00625697
	潮州	0.0256633	0.0322795	0.0166884	0.015871	0.0140757	0.0119675	0.0214849	0.0224299	0.015034	0.0148537
	揭阳	0.00848498	0.00976824	0.00606309	0.00554684	0.00818673	0.00526422	0.00483878	0.00355561	0.00396903	0.00424121
	云浮	0.00948607	0.00969116	0.00846834	0.0104962	0.0106516	0.00576012	0.0104958	0.0187867	0.0109103	0.00839851
	珠 三 角	0.0235442	0.0172238	0.0269626	0.0226575	0.0174533	0.0213413	0.0197606	0.0180244	0.0174607	0.015004
	东 翼	0.0141476	0.0161774	0.0120568	0.0112258	0.0134565	0.0070131	0.0128192	0.0101118	0.0074027	0.00637251
	西 翼	0.0205573	0.016877	0.0155798	0.0138769	0.0106192	0.0104937	0.00664178	0.00901379	0.00826018	0.00548322
	山 区	0.0108641	0.00975906	0.0107883	0.0103938	0.00416202	0.00320216	0.00726242	0.00979066	0.00888111	0.00771256

## Sheet: 人均消费支出
地区居民消费支出		2009	2010	2011	2012	2013	2014	2015	2016	2017	2018
	广东	16857.5	18489.5	20251.8	22396.3	24133.3	19205.5	20975.7	23448.4	24819.6	26054
1	广州	22820.9	25011.6	28209.7	30490.4	33156.8	30578.7	32886.7	35388	37496.1	39467.1
1	深圳	21526.1	22806.5	24080	26727.7	28812.4	28852.8	32359.2	36480.6	38320.1	40535
5	珠海	17948.4	20369.8	21162.1	24083.5	26130.6	25125.8	27199	30479.3	32981.4	35081.4
2	汕头	11659.5	13218.2	15746.2	17985.5	19550.2	14562.5	16181.3	17532.6	18789.2	19186.8
5	佛山	19295.6	21995.1	23782.2	26163.8	28309.2	24849.1	27713.1	30561.6	32648	34052.6
4	韶关	11467.6	12910	14396.8	16290.5	17642.6	12221	13383.3	14804.1	16055.7	17207.8
4	河源	8054.92	8371.12	9816.95	11201.7	12232.3	9977.95	10765.2	12236.8	13580.7	14593.5
4	梅州	10365.7	11008.4	12554.8	13120.5	14025.8	11223.2	12394.3	13823.9	15298.6	15912.5
1	惠州	17913.9	19740.5	20602.6	22278.9	24061.2	16985.8	18314.9	20461.3	22968.8	24461.9
2	汕尾	8735.73	10013.1	11983.4	13799.6	15014	11596.3	12728.9	14167	15180.9	16414.2
1	东莞	24269.9	25732.8	27495.2	31369	33251.2	26532.4	28255.6	29905.6	31849.5	33208.9
5	中山	17414.7	18833.1	20519	22287.5	24092.8	22013.4	23399.1	26636.9	29034.2	31057.9
5	江门	14262.9	15560.8	17076.3	18448.5	19905.9	14257.7	15610.9	17281.9	19302.4	19751.6
3	阳江	9164.85	10429.5	11765.4	13330.5	14516.9	13144.7	14013.9	15793.9	17217.9	17850.1
3	湛江	10470.1	11824.7	14055	15618	17117.3	11438.8	12273.8	13303.6	14513.9	15302.6
3	茂名	9764.1	10182.1	13161.8	14300.5	15487.4	11238.7	12427.5	13480.1	14494.5	15440.7
5	肇庆	11030.3	12163.9	14019.9	15728.7	17160	11492.1	12554.7	13927.6	14867.7	15505.6
4	清远	9851.89	10595.4	11286.8	12399	13217.4	11763.7	12811.9	14403	15580.2	16709.5
2	潮州	10758.3	11925.9	14096.8	15554	16860.5	11899.4	12749.9	13752.1	14561.9	15616.1
2	揭阳	10463.1	12164	13269.4	14517.2	15997.9	11527.1	12440.4	13248.7	14036.1	14574.3
4	云浮	11383.5	10535.3	12375.8	14406.1	15745.9	10636.9	11432.2	12323.9	13383.4	13672.1
	珠 三 角	19962.9	21772.8	23651.3	26036.6	28128.3	24583.3	26888.9	29620	31724.6	33433.9
	东 翼	10581.1	12088.9	13966.9	15641.2	17096.5	12567.7	13740.6	14863.2	15852.1	16547.1
	西 翼	9992.91	10975.6	13350.2	14728.3	16079.7	11632.5	12608.7	13766.9	14934.7	15758.2
	山 区	10176.7	10693.8	12056.6	13328.6	14398.1	11206.2	12221.7	13615.5	14896.1	15748.2
人口	广东	10130.2	10440.9	10505	10594	10644	10724	10849	10999	11169	11346
1	广州	1186.97	1270.96	1275.14	1283.89	1292.68	1308.05	1350.11	1404.35	1449.84	1490.44
1	深圳	995.008	1037.2	1046.74	1054.74	1062.89	1077.89	1137.87	1190.84	1252.83	1302.66
5	珠海	154.18	156.157	156.76	158.26	159.03	161.42	163.41	167.53	176.54	189.11
2	汕头	522.016	539.62	541.71	544.81	547.91	552.37	555.21	557.92	560.82	563.85
5	佛山	687.473	719.911	723.1	726.18	729.57	735.06	743.06	746.27	765.67	790.57
4	韶关	285.04	283.02	285	286.87	289.27	290.89	293.15	295.61	297.92	299.76
4	河源	287.122	295.82	298.18	301.01	303.76	306.32	307.35	308.1	309.11	309.39
4	梅州	417.723	424.465	426.81	429.41	430.7	432.33	434.08	436.08	437.43	437.88
1	惠州	435.083	460.115	463.36	467.4	470	472.66	475.55	477.5	477.7	483
2	汕尾	293.125	293.901	295.5	296.9	298.62	300.66	302.16	303.66	297.76	299.36
1	东莞	786.078	822.477	825.48	829.23	831.66	834.31	825.41	826.14	834.25	839.22
5	中山	296.531	312.271	314.23	315.5	317.39	319.27	320.96	323	326	331
5	江门	436.636	445.079	446.55	448.27	449.76	451.14	451.95	454.4	456.17	459.82
3	阳江	237.192	242.533	244.49	247	247.96	249.95	251.12	252.84	254.29	255.56
3	湛江	693.441	700.377	706.92	710.92	716.71	721.24	724.14	727.3	730.5	733.2
3	茂名	587.806	582.64	588.26	596.76	601.25	604.9	608.08	612.32	620.41	631.32
5	肇庆	383.766	392.222	395.14	398.23	402.21	403.58	405.96	408.46	411.54	415.165
4	清远	367.703	370.385	373.8	376.6	379.11	381.91	383.45	384.6	386	387.4
2	潮州	262.7	267.214	268.37	270	271.21	272.04	264.05	264.6	265.08	265.66
2	揭阳	581.181	588.304	591.54	595.59	599.47	603.54	605.89	609.4	608.6	608.94
4	云浮	233.413	236.294	237.92	241.65	242.84	244.46	246.05	248.08	250.54	252.69
	珠 三 角	5361.72	5616.39	5646.51	5689.64	5715.19	5763.38	5874.27	5998.49	6150.54	6300.99
	东 翼	1659.02	1689.03	1697.12	1709.69	1717.21	1728.61	1727.31	1735.58	1732.26	1737.81
	西 翼	1518.44	1525.55	1539.67	1556.85	1565.92	1576.09	1583.35	1592.46	1605.2	1620.08
	山 区	1591	1609.97	1621.7	1637.82	1645.68	1655.91	1664.07	1672.47	1681	1687.12
全省平均	广东
1	广州	2.70877e+07	3.17887e+07	3.59714e+07	3.91464e+07	4.28612e+07	3.99984e+07	4.44007e+07	4.96971e+07	5.43634e+07	5.88234e+07
1	深圳	2.14186e+07	2.3655e+07	2.52055e+07	2.81908e+07	3.06245e+07	3.11001e+07	3.68206e+07	4.34426e+07	4.80086e+07	5.28034e+07
5	珠海	2.76729e+06	3.18089e+06	3.31738e+06	3.81145e+06	4.15555e+06	4.05581e+06	4.44459e+06	5.10619e+06	5.82254e+06	6.63425e+06
2	汕头	6.08644e+06	7.13282e+06	8.52988e+06	9.79869e+06	1.07118e+07	8.04389e+06	8.98402e+06	9.78179e+06	1.05373e+07	1.08185e+07
5	佛山	1.32652e+07	1.58345e+07	1.71969e+07	1.89996e+07	2.06535e+07	1.82656e+07	2.05925e+07	2.28072e+07	2.49976e+07	2.6921e+07
4	韶关	3.26872e+06	3.65379e+06	4.10308e+06	4.67324e+06	5.10346e+06	3.55497e+06	3.92331e+06	4.37623e+06	4.7833e+06	5.15822e+06
4	河源	2.31275e+06	2.47635e+06	2.92722e+06	3.37183e+06	3.71567e+06	3.05645e+06	3.30868e+06	3.77017e+06	4.19793e+06	4.51508e+06
4	梅州	4.33e+06	4.67267e+06	5.35851e+06	5.63408e+06	6.04092e+06	4.85213e+06	5.38012e+06	6.02833e+06	6.69207e+06	6.96777e+06
1	惠州	7.79404e+06	9.08289e+06	9.54641e+06	1.04132e+07	1.13088e+07	8.0285e+06	8.70965e+06	9.77028e+06	1.09722e+07	1.18151e+07
2	汕尾	2.56066e+06	2.94288e+06	3.5411e+06	4.0971e+06	4.48347e+06	3.48654e+06	3.84616e+06	4.30194e+06	4.52025e+06	4.91375e+06
1	东莞	1.9078e+07	2.11646e+07	2.26968e+07	2.60121e+07	2.76537e+07	2.21362e+07	2.33225e+07	2.47062e+07	2.65704e+07	2.78695e+07
5	中山	5.16399e+06	5.88104e+06	6.44767e+06	7.03172e+06	7.64683e+06	7.0282e+06	7.51018e+06	8.60372e+06	9.46516e+06	1.02802e+07
5	江门	6.22768e+06	6.92577e+06	7.6254e+06	8.26989e+06	8.95287e+06	6.4322e+06	7.05535e+06	7.8529e+06	8.80516e+06	9.08218e+06
3	阳江	2.17382e+06	2.5295e+06	2.87652e+06	3.29263e+06	3.59961e+06	3.28552e+06	3.51917e+06	3.99333e+06	4.37833e+06	4.56178e+06
3	湛江	7.26039e+06	8.28177e+06	9.93576e+06	1.11031e+07	1.22682e+07	8.25015e+06	8.88795e+06	9.67569e+06	1.06024e+07	1.12198e+07
3	茂名	5.7394e+06	5.93252e+06	7.74258e+06	8.53396e+06	9.31182e+06	6.79826e+06	7.55691e+06	8.25416e+06	8.99251e+06	9.748e+06
5	肇庆	4.23305e+06	4.77093e+06	5.53982e+06	6.26364e+06	6.90193e+06	4.63799e+06	5.09671e+06	5.68887e+06	6.11866e+06	6.43738e+06
4	清远	3.62257e+06	3.92438e+06	4.21901e+06	4.66948e+06	5.01084e+06	4.49268e+06	4.91272e+06	5.5394e+06	6.01394e+06	6.47326e+06
2	潮州	2.8262e+06	3.18676e+06	3.78315e+06	4.19957e+06	4.57274e+06	3.23711e+06	3.36661e+06	3.63881e+06	3.86007e+06	4.14856e+06
2	揭阳	6.08095e+06	7.15611e+06	7.84938e+06	8.64629e+06	9.59029e+06	6.95704e+06	7.53751e+06	8.07377e+06	8.54236e+06	8.87487e+06
4	云浮	2.65706e+06	2.48944e+06	2.94444e+06	3.48124e+06	3.82373e+06	2.6003e+06	2.81289e+06	3.05732e+06	3.35307e+06	3.45481e+06
	珠 三 角	1.07036e+08	1.22284e+08	1.33547e+08	1.48139e+08	1.60759e+08	1.41683e+08	1.57953e+08	1.77675e+08	1.95124e+08	2.10666e+08
	东 翼	1.75543e+07	2.04186e+07	2.37035e+07	2.67417e+07	2.93583e+07	2.17246e+07	2.37343e+07	2.57963e+07	2.746e+07	2.87557e+07
	西 翼	1.51736e+07	1.67438e+07	2.05549e+07	2.29297e+07	2.51796e+07	1.83339e+07	1.9964e+07	2.19232e+07	2.39732e+07	2.55296e+07
	山 区	1.61911e+07	1.72166e+07	1.95523e+07	2.18299e+07	2.36946e+07	1.85565e+07	2.03377e+07	2.27715e+07	2.50403e+07	2.65691e+07

## Sheet: Input & Output Data
	Year	City/Region	Freight Volume (Billion Tonnes)	Freight Turnover （Billion Tonne-Kilometres)	GDP of Transport, Storage and Postal Services (Billion Chinese Yuan)	Investment in Fixed Assets in Transport, Storage and Postal Services (Billion Chinese Yuan)	Employees in Transport, Storage and Postal Services (10,000 Persons)	Road Density (Kilometres/Square Kilometres)
	2009	Guangdong	17972.2	494.283	167.825	176.655	51.19	1.03042
		Guangzhou	4525.1	186.501	64.5662	39.3111	20.6646	1.20486
		Shenzhen	2183.4	111.837	30.9179	36.0414	13.7382	0.808
		Zhuhai	668.2	14.849	2.40843	2.9733	1.422	0.804706
		Shantou	278.2	7.966	2.23077	2.29044	1.0366	1.78476
		Foshan	1764.9	16.794	14.1901	12.637	1.6022	1.31385
		Shaoguan	548.3	9.77427	3.89523	7.66857	1.2131	0.702527
		Heyuan	202.5	3.052	0.94636	1.54395	0.5529	0.927215
		Meizhou	350.1	5.99923	1.81233	3.28793	0.4992	0.960503
		Huizhou	841.3	12.5407	5.67619	9.66175	1.188	0.947411
		Shanwei	86	0.90068	0.9199	4.15759	0.3502	1.00188
		Dongguan	873.3	10.1649	7.99116	12.6274	0.679	1.8852
		Zhongshan	716.7	5.86506	3.30972	3.50856	0.8809	0.946667
		Jiangmen	669.1	7.56934	4.99916	4.13278	1.0032	1.04105
		Yangjiang	142.2	2.85911	1.29395	3.08999	0.5403	0.909487
		Zhanjiang	554.9	13.6128	8.32529	4.59161	2.3663	1.70568
		Maoming	366	7.87459	4.38783	1.5818	0.8912	1.34211
		Zhaoqing	264.7	3.31091	2.89172	5.68359	0.8186	0.687933
		Qingyuan	617.1	10.082	3.71041	8.20194	0.6275	0.932579
		Chaozhou	186	8.5727	1.45254	2.95437	0.3502	1.25778
		Jieyang	159.1	2.08601	1.06376	5.77091	0.454	1.20481
		Yunfu	208.5	3.42524	0.836276	4.9391	0.3147	0.887949
		Pearl River Delta	14273.3	418.077	136.951	126.577	41.9967	0.986564
		East Wing	709.3	19.526	5.66696	15.1733	2.191	1.23248
		West Wing	1063.1	24.3465	14.0071	9.2634	3.7978	1.37902
		Mountainous area	1926.5	32.3338	11.2006	25.6415	3.2074	0.877224
		East Bank of Pearl River	8423.1	321.043	109.151	97.6416	36.2698	1.11931
		West Bank of Pearl River	4083.6	48.3883	27.7991	28.9352	5.7269	0.890439
	2010	Guangdong	20503.4	593.388	197.124	200.827	53.75	1.0593
		Guangzhou	5133.5	203.286	74.6672	47.128	20.85	1.21284
		Shenzhen	2570.6	162.756	37.9847	36.442	16.17	0.8085
		Zhuhai	703.8	16.8118	2.53888	4.052	1.43	0.820588
		Shantou	308.7	10.1791	2.49396	2.817	1.04	1.8119
		Foshan	1915.3	15.2076	15.6743	15.78	1.63	1.33692
		Shaoguan	636.4	11.8911	4.67799	7.267	1.27	0.739409
		Heyuan	224.4	3.40223	1.03565	2.388	0.64	0.931709
		Meizhou	409.2	7.36888	2.14774	4.441	0.49	0.997484
		Huizhou	1110.4	15.2967	6.34785	9.947	1.21	0.966607
		Shanwei	123.2	1.34431	1.1149	4.45	0.31	1.01333
		Dongguan	931.2	10.9034	8.10778	11.917	0.64	1.9004
		Zhongshan	782	6.48118	3.6205	5.062	1.03	1.02111
		Jiangmen	745.8	11.2547	6.39835	5.333	0.9	1.04968
		Yangjiang	175.2	3.99347	1.49796	4.426	0.57	0.955641
		Zhanjiang	680.8	17.7544	11.6835	7.312	2.25	1.71928
		Maoming	436.5	9.24202	4.76646	1.828	0.89	1.36921
		Zhaoqing	286.9	3.85607	3.37119	6.32	0.75	0.750667
		Qingyuan	715.5	11.8189	4.99197	7.943	0.62	0.959632
		Chaozhou	233.9	10.3374	1.68809	2.744	0.34	1.40167
		Jieyang	194.5	2.69304	1.33345	5.565	0.48	1.22096
		Yunfu	230.3	3.68307	0.981199	7.663	0.24	0.911667
		Pearl River Delta	16134.8	499.68	158.711	141.982	44.61	4.49933
		East Wing	860.3	24.5539	6.6304	15.577	2.17	2.26115
		West Wing	1292.5	30.9899	17.9479	13.565	3.71	1.22767
		Mountainous area	2215.8	38.1641	13.8345	29.703	3.26	0.665331
		East Bank of Pearl River	9745.7	392.243	127.108	105.434	38.87	1.13286
		West Bank of Pearl River	4433.8	53.6113	31.6033	36.547	5.74	0.930376
	2011	Guangdong	23497.8	711.329	221.788	175.08	60.46	1.06253
		Guangzhou	5658.5	243.653	82.6952	44.824	22.9051	1.22324
		Shenzhen	2840.8	193.18	43.748	33.623	19.5464	0.809
		Zhuhai	688.7	10.1021	2.63493	4.647	1.755	0.821765
		Shantou	357.6	13.3876	3.12823	2.35	0.9147	1.81238
		Foshan	2349.6	19.9455	14.232	10.865	1.7164	1.33897
		Shaoguan	705.6	14.3066	5.49054	6.799	1.2902	0.739194
		Heyuan	269.8	4.07444	1.16359	0.851	0.5713	0.932405
		Meizhou	474.7	9.23882	2.66237	3.663	0.516	0.997925
		Huizhou	1422.4	21.7166	8.54628	12.17	1.2397	0.972589
		Shanwei	159.6	1.7558	1.34714	2.996	0.2983	1.01333
		Dongguan	1016.5	18.748	11.095	10.933	0.8913	1.9312
		Zhongshan	1143.9	9.42805	3.82481	5.248	1.2538	1.05722
		Jiangmen	818	10.7189	6.53119	2.966	1.0227	1.05368
		Yangjiang	298	6.48778	2.93424	1.784	0.6483	0.956538
		Zhanjiang	884.7	30.0774	12.7381	5.26	2.434	1.72016
		Maoming	520.2	11.8347	5.51337	2.042	0.8891	1.36982
		Zhaoqing	334.2	4.53623	3.46723	5.86	0.8101	0.7638
		Qingyuan	803.8	13.6957	5.47449	6.385	0.6213	0.959895
		Chaozhou	297	13.088	2.0433	1.179	0.3896	1.40167
		Jieyang	228	3.40836	1.40669	4.911	0.4962	1.22173
		Yunfu	270.7	4.3851	1.11162	5.725	0.2515	0.911667
		Pearl River Delta	18228.1	585.588	176.775	131.136	51.1405	1.02509
		East Wing	1042.2	31.6397	7.92537	11.436	2.0988	1.27828
		West Wing	1702.9	48.4	21.1857	9.085	3.9714	1.40628
		Mountainous area	2524.6	45.7006	15.9026	23.422	3.2503	0.903982
		East Bank of Pearl River	10938.2	477.297	146.085	101.55	44.5825	1.14247
		West Bank of Pearl River	5334.4	54.7307	30.6901	29.586	6.558	0.940094
	2012	Guangdong	26635.9	978.056	247.465	181.75	60.3	1.08604
		Guangzhou	6767.82	457.028	93.059	49.7469	22.9519	1.21583
		Shenzhen	2821.7	196.989	47.0955	23.8224	19.8216	0.829554
		Zhuhai	758.1	11.5167	2.70408	11.8847	1.8047	0.852015
		Shantou	407.8	16.1118	3.48235	3.67444	0.8778	1.81063
		Foshan	2475.7	21.599	13.8429	9.05084	1.5009	1.33501
		Shaoguan	973.8	20.6866	5.97197	8.00716	1.1818	0.793944
		Heyuan	329.6	5.03919	1.38001	1.55203	0.6106	0.965236
		Meizhou	560.8	11.502	2.97693	4.27604	0.5386	0.998878
		Huizhou	1711.08	28.7858	10.86	11.9174	1.2271	0.9762
		Shanwei	176.5	2.29698	1.57548	2.98285	0.3009	1.01326
		Dongguan	1119.1	29.6713	13.6094	12.7863	0.8823	1.98745
		Zhongshan	1477	12.2049	4.43364	5.10906	1.2576	1.53164
		Jiangmen	899.6	11.5289	6.72679	4.24077	0.8577	1.0535
		Yangjiang	417.3	9.53537	3.21904	2.0931	0.7111	0.957071
		Zhanjiang	953	30.1269	14.8128	5.26317	2.2996	1.71915
		Maoming	615.7	14.0428	5.98299	2.95261	1.0935	1.37172
		Zhaoqing	368.1	5.07304	3.95719	6.59531	0.7909	0.84074
		Qingyuan	923.8	15.8391	6.55108	6.6799	0.5117	0.95992
		Chaozhou	354.1	16.3685	2.44695	1.63937	0.364	1.40224
		Jieyang	255.9	4.23387	1.55829	4.14346	0.4692	1.22174
		Yunfu	310.6	5.34399	1.21827	3.33176	0.2471	0.968714
		Pearl River Delta	20357	826.929	196.289	135.154	51.0947	1.06526
		East Wing	1194.3	39.0111	9.06307	12.4401	2.0119	1.27816
		West Wing	1986	53.705	24.0149	10.3089	4.1042	1.40669
		Mountainous area	3098.6	58.4108	18.0983	23.8469	3.0898	0.929892
		East Bank of Pearl River	12419.7	712.474	164.624	98.2731	44.8829	1.14971
		West Bank of Pearl River	5978.5	61.9225	31.6646	36.8807	6.2118	1.00412
	2013	Guangdong	32813.8	1221.26	268.206	242.947	80.82	1.13044
		Guangzhou	9380.41	652.754	99.625	65.329	33.4948	1.21682
		Shenzhen	2705.47	198.697	50.4088	41.566	20.9058	0.840224
		Zhuhai	986.225	13.5308	3.03532	14.929	2.2775	0.851004
		Shantou	534.931	18.5992	3.8717	3.036	1.4843	1.81066
		Foshan	2720.61	22.1949	14.8741	8.309	3.4429	1.33427
		Shaoguan	1391.6	26.2445	6.84041	6.434	0.8874	0.821122
		Heyuan	478.928	6.32136	1.53611	4.62	0.846	0.97124
		Meizhou	632.5	13.3264	3.26259	4.302	0.8407	1.06675
		Huizhou	1782.1	29.7995	12.131	13.293	1.949	1.00303
		Shanwei	230.951	2.2254	1.73333	2.829	0.3654	1.13967
		Dongguan	1469	43.5395	15.3277	17.49	2.8764	2.001
		Zhongshan	1671.85	14.6546	4.84259	5.129	1.5053	1.43822
		Jiangmen	1129.2	13.8324	7.4976	5.846	1.8929	1.05393
		Yangjiang	737.2	13.9952	3.96909	2.072	0.7784	0.958027
		Zhanjiang	1239.1	32.1692	15.8806	8.952	2.6643	1.74402
		Maoming	845.073	16.7273	6.37668	4.742	1.1581	1.37207
		Zhaoqing	522.635	5.30692	4.33591	10.148	1.2224	0.89216
		Qingyuan	1204.81	18.6516	6.89445	9.521	0.8344	1.14454
		Chaozhou	394.4	17.5631	2.51556	2.34	0.4171	1.40224
		Jieyang	333.306	5.34092	1.75707	6.729	0.5936	1.38663
		Yunfu	441	4.21329	1.4907	5.333	0.3823	0.972781
		Pearl River Delta	24350	1045.88	212.078	182.038	69.567	1.08282
		East Wing	1493.59	43.7286	9.87766	14.933	2.8604	1.37142
		West Wing	2821.37	62.8916	26.2264	15.766	4.6008	1.41686
		Mountainous area	4148.83	68.7572	20.0243	30.21	3.7908	0.997585
		East Bank of Pearl River	15337	924.79	177.493	137.678	59.226	1.16543
		West Bank of Pearl River	7030.53	69.5196	34.5856	44.361	10.341	1.02301
	2014	Guangdong	35373.2	1502.09	298.443	267.356	81.54	1.18158
		Guangzhou	9020.78	839.658	113.619	69.4632	30.1544	1.24576
		Shenzhen	2918.32	237.425	50.0405	26.5863	24.4299	0.823306
		Zhuhai	1087.39	15.575	3.6344	16.5828	2.4159	0.851004
		Shantou	605.499	18.68	4.02487	4.5616	1.4975	1.81207
		Foshan	2875.65	25.2446	24.9572	15.024	3.797	1.34368
		Shaoguan	1729.13	33.0351	7.813	9.74727	0.9004	0.862552
		Heyuan	575.492	7.66013	2.23569	6.95742	0.6989	0.986415
		Meizhou	715.9	15.7635	2.37793	6.40049	0.9215	1.10485
		Huizhou	2154.54	39.0283	7.92253	14.6137	2.1188	1.12447
		Shanwei	243.221	2.57663	1.85129	3.74177	0.3651	1.13967
		Dongguan	1537.51	44.8005	19.9687	17.1184	2.9681	2.05798
		Zhongshan	1886.41	17.1061	6.98272	4.57665	1.6247	1.45025
		Jiangmen	1392.61	16.824	7.60856	7.35311	1.8767	1.05393
		Yangjiang	1033.97	18.3832	5.35298	4.19088	0.7976	1.27994
		Zhanjiang	1415.7	40.6027	12.1625	7.27348	2.6752	1.74402
		Maoming	886.012	19.0254	7.88031	8.95515	1.141	1.3722
		Zhaoqing	638.194	6.51476	5.66708	15.1439	1.0834	0.90892
		Qingyuan	1398.87	22.3739	7.98399	10.0779	0.568	1.30533
		Chaozhou	441.3	20.1644	2.73388	3.10412	0.4295	1.40224
		Jieyang	354.669	6.5099	1.62543	9.25155	0.5671	1.38663
		Yunfu	524.4	5.21273	2.0001	6.63264	0.5126	0.972777
		Pearl River Delta	25449.1	1292.1	240.401	186.462	70.4689	1.11905
		East Wing	1644.69	47.9309	10.2355	20.659	2.8592	1.37161
		West Wing	3335.68	78.0112	25.3958	20.4195	4.6138	1.49611
		Mountainous area	4943.79	84.0453	22.4107	39.8157	3.6014	1.05817
		East Bank of Pearl River	15631.2	1160.91	191.551	127.782	59.6712	1.23828
		West Bank of Pearl River	7880.25	81.2644	48.85	58.6804	10.7977	1.03272
	2015	Guangdong	34983.2	1466.74	324.238	310.4	78.3862	1.20347
		Guangzhou	8966.17	814.478	125.519	67.1568	28.6698	1.25909
		Shenzhen	3081.42	225.479	54.0798	39.7536	24.0387	0.821829
		Zhuhai	1052.77	15.8971	4.65077	20.5669	2.4378	0.851004
		Shantou	576.621	16.1857	4.23981	3.84485	1.3671	1.81348
		Foshan	2787.99	24.6362	27.0467	13.9319	3.8856	1.34599
		Shaoguan	1692.54	30.9166	8.41314	8.00237	0.8489	0.866954
		Heyuan	551.924	7.38118	2.25945	10.5197	0.688	0.999703
		Meizhou	722.659	15.4247	2.54447	8.17811	0.8007	1.11343
		Huizhou	2171.13	39.6189	8.07078	18.2726	2.1261	1.20324
		Shanwei	234.442	2.6872	2.09255	8.81476	0.3818	1.14225
		Dongguan	1538.56	50.4851	20.5897	14.5898	2.8719	2.06581
		Zhongshan	1807.6	16.0723	7.29146	5.99191	1.4704	1.45025
		Jiangmen	1317.72	15.8486	8.59058	14.0823	1.5707	1.05439
		Yangjiang	1003.8	18.3469	8.12589	6.81693	0.747	1.28982
		Zhanjiang	1468.98	43.2042	11.897	13.1687	2.482	1.74339
		Maoming	880.762	19.0138	8.01435	13.0926	1.0773	1.53164
		Zhaoqing	620.002	6.74687	5.67728	15.9245	1.0062	0.941924
		Qingyuan	1346.04	21.8534	8.59031	7.93645	0.5748	1.30547
		Chaozhou	447.597	21.5514	2.29686	4.97674	0.3869	1.40224
		Jieyang	346.835	6.37355	1.96981	7.58434	0.5321	1.40043
		Yunfu	531.809	6.07225	2.27814	7.19452	0.4224	0.975146
		Pearl River Delta	25179.1	1257.73	261.516	210.27	68.0772	1.14643
		East Wing	1605.5	46.7979	10.599	25.2207	2.6679	1.37716
		West Wing	3353.54	80.5649	28.0373	33.0782	4.3063	1.55564
		Mountainous area	4844.98	81.648	24.0855	41.8312	3.3348	1.064
		East Bank of Pearl River	15757.3	1130.06	208.259	139.773	57.7065	1.28146
		West Bank of Pearl River	7586.09	79.2011	53.2568	70.4975	10.3707	1.04865
	2016	Guangdong	37764.5	2203.23	354.5	308.713	77.8378	1.21496
		Guangzhou	10308.3	1534.85	136.464	80.7042	29.0803	1.26148
		Shenzhen	3099.87	223.21	62.6318	44.7187	23.0922	0.818751
		Zhuhai	1086.89	14.9376	4.6293	12.3213	2.3567	0.859802
		Shantou	615	13.8683	5.42633	4.68053	1.4956	1.82656
		Foshan	2937.2	27.1806	28.9626	19.4318	3.7787	1.35667
		Shaoguan	1839.7	34.047	8.87638	9.16375	0.7708	0.882246
		Heyuan	620.3	8.26398	2.44966	6.32279	0.7122	1.00159
		Meizhou	791.29	16.8335	2.75595	9.80752	0.7973	1.11369
		Huizhou	2345.48	43.6431	8.2322	10.4736	1.9413	1.20899
		Shanwei	251.461	2.9669	3.23227	5.84539	0.4194	1.15704
		Dongguan	1559.27	45.5233	21.046	13.3382	2.8436	2.10602
		Zhongshan	1833.57	16.4948	7.82376	6.26109	1.4331	1.46159
		Jiangmen	1404.61	16.9242	9.21384	15.7166	1.6953	1.06158
		Yangjiang	997.529	16.6155	8.1359	6.11972	0.8015	1.34788
		Zhanjiang	1602.3	47.3272	12.3866	13.0036	2.443	1.77166
		Maoming	965.281	21.4804	8.28402	12.3129	1.1838	1.52826
		Zhaoqing	662.647	7.10558	6.77358	13.234	1.0467	0.958926
		Qingyuan	1456.8	23.8453	9.11499	7.93161	0.6005	1.30542
		Chaozhou	505.3	25.4399	2.43611	7.01518	0.3748	1.45072
		Jieyang	379.546	6.98439	2.54136	5.05843	0.5155	1.40514
		Yunfu	583.5	6.68112	3.0841	5.2523	0.4555	0.988207
		Pearl River Delta	27156.5	1978.87	285.777	216.199	67.2679	1.15692
		East Wing	1751.31	49.2595	13.6361	22.5995	2.8053	1.39611
		West Wing	3565.11	85.423	28.8065	31.4362	4.4283	1.57985
		Mountainous area	5291.59	89.6709	26.2811	38.478	3.3363	1.06944
		East Bank of Pearl River	17312.9	1847.23	228.374	149.235	56.9574	1.2891
		West Bank of Pearl River	7924.92	82.6429	57.4031	66.9648	10.3105	1.0612
	2017	Guangdong	40060.1	2819.22	409.649	379.663	79.6	1.22329
		Guangzhou	11459.5	2117.37	149.945	90.671	29.45	1.25824
		Shenzhen	3210	228.682	70.1287	50.8755	24.5	0.817
		Zhuhai	1147.1	15.557	5.49574	26.6406	2.51	0.854706
		Shantou	640.3	14.781	7.6166	9.42109	1.47	1.85857
		Foshan	3099.7	29.924	40.1204	32.1621	4.11	1.3759
		Shaoguan	1944.2	36.051	9.42431	10.8103	0.79	0.894247
		Heyuan	670.2	9.002	2.89062	12.2391	0.75	1.0138
		Meizhou	835.6	18.246	2.95646	13.3231	0.73	1.12566
		Huizhou	2469.3	46.292	8.58807	14.9059	1.88	1.2342
		Shanwei	272.2	3.192	2.65742	0.87701	0.44	1.16292
		Dongguan	1672.5	48.362	26.2263	12.7309	2.79	2.1048
		Zhongshan	1765.6	15.677	7.94594	7.78284	1.31	1.48056
		Jiangmen	1497.5	18.662	9.95119	16.2695	1.65	1.07011
		Yangjiang	1001.3	10.115	10.9124	5.92552	0.78	1.3409
		Zhanjiang	1755.9	52.866	15.8632	14.829	2.39	1.78016
		Maoming	1052	23.897	8.17455	14.4642	1.24	1.54412
		Zhaoqing	717.1	7.611	9.70346	18.6126	0.99	0.9626
		Qingyuan	1586.6	26.19	11.3195	10.0667	0.63	1.30611
		Chaozhou	548.2	27.626	2.78063	8.26687	0.31	1.465
		Jieyang	409.2	7.516	3.04139	5.26874	0.54	1.40827
		Yunfu	623.6	7.259	3.90753	3.52069	0.34	0.987308
		Pearl River Delta	28721	2582.48	328.104	270.651	69.19	1.1658
		East Wing	1869.9	53.116	16.096	23.8337	2.75	1.40643
		West Wing	3809.1	86.878	34.9501	35.2187	4.41	1.58722
		Mountainous area	5660.2	96.749	30.4985	49.9599	3.25	1.07737
		East Bank of Pearl River	18811.3	2440.71	254.888	169.183	58.62	1.3
		West Bank of Pearl River	8227	87.431	73.2167	101.468	10.57	1.06862
	2018	Guangdong	42499.6	2864.48	431.699	377.133	82.996	1.21281
		Guangzhou	12464.1	2139.85	157.795	94.874	31.9465	1.21396
		Shenzhen	3258.57	215.625	73.3263	58.0618	25.2358	0.363236
		Zhuhai	1254.14	20.6479	6.23734	22.5478	2.5549	0.917965
		Shantou	692.76	16.2246	8.20947	11.6035	1.4479	1.86702
		Foshan	3216.5	32.3764	42.9258	19.9105	4.1997	1.34931
		Shaoguan	2087.76	39.1578	10.1816	10.4225	0.7701	0.909542
		Heyuan	686.085	9.46523	3.041	11.1569	0.6909	1.02758
		Meizhou	882.381	19.0766	3.02223	13.0159	0.7173	1.18406
		Huizhou	2607.95	48.1452	8.97178	16.7073	1.721	1.25005
		Shanwei	287.909	3.42584	3.1566	1.51307	0.4482	1.1309
		Dongguan	1727.23	52.7264	26.566	14.082	3.1379	2.10491
		Zhongshan	1664	13.8983	7.90862	9.51679	1.3707	1.48353
		Jiangmen	1589.35	16.8358	9.79456	15.1994	1.6148	1.01839
		Yangjiang	1023.15	9.82539	11.3748	5.74852	0.659	1.34363
		Zhanjiang	1900.99	59.1605	16.5984	17.2746	2.0926	1.77097
		Maoming	1134.02	26.7165	9.29971	12.5262	1.3531	1.54837
		Zhaoqing	784.736	8.12104	10.7352	14.0576	0.9637	0.968676
		Qingyuan	1731.78	28.7652	11.999	11.0757	0.8105	1.21463
		Chaozhou	597.579	30.7009	3.08386	5.48412	0.3117	1.46613
		Jieyang	444.799	8.19103	3.41275	7.02179	0.6338	1.41028
		Yunfu	673.8	7.8421	4.0598	5.33286	0.3159	0.992482
		Pearl River Delta	30356.6	2605.93	344.26	264.957	72.745	1.13945
		East Wing	2023.05	58.5424	17.8627	25.622	2.8416	1.39877
		West Wing	4058.16	95.703	37.2729	35.549	4.1047	1.58577
		Mountainous area	6061.81	104.307	32.3036	51.004	3.3047	1.07392
		East Bank of Pearl River	20057.8	2456.34	266.659	183.725	62.0412	1.25423
		West Bank of Pearl River	8508.72	91.8795	77.6016	81.2321	10.7038	1.05636

## Sheet: Environmental Impact Factors
	Year	City/Region	Gross regional product (GRP)(Billion Chinese Yuan)	Government Support (Ratio of Fixed Assets Investment in the Logistics Industry to Fixed asset investment across the country)	Information Input (Ratio of Information Transmission, Software and Information Technology Services to Total Fixed Asset Investment)	Regional Consumption Expenditures (Billion Chinese Yuan)
	2009	Guangdong	4083.02	0.132295	0.0208533	1685.75
		Guangzhou	924.058	0.147794	0.0394731	2282.09
		Shenzhen	848.582	0.210873	0.024718	2152.61
		Zhuhai	104.904	0.0724303	0.0161796	1794.84
		Shantou	102.473	0.0784677	0.0199719	1165.95
		Foshan	485.288	0.085933	0.0151344	1929.56
		Shaoguan	57.9837	0.215108	0.0149297	1146.76
		Heyuan	40.5473	0.0779191	0.0199931	805.492
		Meizhou	51.6503	0.201737	0.0161761	1036.57
		Huizhou	142.145	0.127301	0.0103019	1791.39
		Shanwei	38.4063	0.143646	0.00948784	873.573
		Dongguan	381.101	0.115416	0.0189507	2426.99
		Zhongshan	158.755	0.0643059	0.0105065	1741.47
		Jiangmen	134.182	0.0839877	0.0261308	1426.29
		Yangjiang	52.1602	0.129021	0.0241287	916.485
		Zhanjiang	116.074	0.116767	0.0237563	1047.01
		Maoming	122.569	0.0878729	0.00881785	976.41
		Zhaoqing	86.6462	0.122818	0.00611043	1103.03
		Qingyuan	71.8461	0.0974982	0.00635514	985.189
		Chaozhou	48.2283	0.181276	0.0256633	1075.83
		Jieyang	81.312	0.146658	0.00848498	1046.31
		Yunfu	34.1079	0.205629	0.00948607	1138.35
		Pearl River Delta	3265.66	0.131802	0.0235442	1996.29
		East Wing	270.42	0.133356	0.0141476	1058.11
		West Wing	290.804	0.113979	0.0205573	999.291
		Mountainous area	256.135	0.142527	0.0108641	1017.67
		East Bank of Pearl River	2295.89	0.156928	0.0282531	2214.97
		West Bank of Pearl River	969.776	0.0855689	0.0148798	1616.33
	2010	Guangdong	4800.86	0.124635	0.0160936	1848.95
		Guangzhou	1085.93	0.144406	0.0286894	2501.16
		Shenzhen	1000.22	0.187391	0.0205276	2280.65
		Zhuhai	122.588	0.0807902	0.0051441	2036.98
		Shantou	113.51	0.0778875	0.0292527	1321.82
		Foshan	568.536	0.091764	0.00756558	2199.51
		Shaoguan	64.2985	0.167546	0.016554	1291
		Heyuan	45.3648	0.0983779	0.0128534	837.112
		Meizhou	60.5191	0.227142	0.0196914	1100.84
		Huizhou	174.193	0.111262	0.00803115	1974.05
		Shanwei	45.298	0.121258	0.0051228	1001.32
		Dongguan	430.892	0.106881	0.0180182	2573.28
		Zhongshan	187.787	0.0766535	0.0124172	1883.31
		Jiangmen	158.152	0.0844139	0.0110167	1556.08
		Yangjiang	63.0896	0.134445	0.0152185	1042.95
		Zhanjiang	139.977	0.138861	0.0172246	1182.47
		Maoming	147.793	0.0747523	0.0183609	1018.21
		Zhaoqing	109.406	0.101087	0.00644588	1216.38
		Qingyuan	87.5493	0.0796754	0.0041227	1059.54
		Chaozhou	56.1874	0.150127	0.0322795	1192.59
		Jieyang	99.9636	0.0986575	0.00976824	1216.4
		Yunfu	39.6011	0.245093	0.00969116	1053.53
		Pearl River Delta	3837.71	0.12503	0.0172238	2177.28
		East Wing	314.959	0.10557	0.0161774	1208.89
		West Wing	350.86	0.123283	0.016877	1097.56
		Mountainous area	297.333	0.136155	0.00975906	1069.38
		East Bank of Pearl River	2691.24	0.146086	0.0222826	2386.44
		West Bank of Pearl River	1146.47	0.0883093	0.00840396	1806.5
	2011	Guangdong	5575.73	0.103943	0.0231004	2025.18
		Guangzhou	1256.21	0.131364	0.05934	2820.97
		Shenzhen	1180.72	0.163146	0.0213497	2408
		Zhuhai	143.095	0.0729067	0.00767191	2116.21
		Shantou	128.387	0.0536346	0.0228917	1574.62
		Foshan	625.968	0.0561801	0.0159	2378.22
		Shaoguan	75.1158	0.143986	0.0106099	1439.68
		Heyuan	53.2761	0.0358557	0.0257437	981.695
		Meizhou	69.1501	0.185328	0.00961295	1255.48
		Huizhou	211.61	0.118823	0.00844553	2060.26
		Shanwei	53.7011	0.0908843	0.00682542	1198.34
		Dongguan	481.532	0.101296	0.0184562	2749.52
		Zhongshan	222.656	0.0684269	0.0125823	2051.89
		Jiangmen	184.62	0.0399844	0.00940967	1707.63
		Yangjiang	76.0537	0.0445265	0.0190186	1176.54
		Zhanjiang	171.342	0.107181	0.0105143	1405.5
		Maoming	173.015	0.0951937	0.020745	1316.18
		Zhaoqing	133.738	0.0825317	0.00863344	1401.99
		Qingyuan	101.418	0.13136	0.00584278	1128.68
		Chaozhou	65.1697	0.0592641	0.0166884	1409.68
		Jieyang	121.649	0.0746262	0.00606309	1326.94
		Yunfu	47.2951	0.162145	0.00846834	1237.58
		Pearl River Delta	4440.16	0.106039	0.0269626	2365.13
		East Wing	368.906	0.0703836	0.0120568	1396.69
		West Wing	420.412	0.0821488	0.0155798	1335.02
		Mountainous area	346.255	0.134121	0.0107883	1205.66
		East Bank of Pearl River	3130.08	0.13403	0.0363024	2587.3
		West Bank of Pearl River	1310.08	0.0617646	0.0121918	1971.1
	2012	Guangdong	6118.42	0.0941341	0.019619	2239.63
		Guangzhou	1369.79	0.132362	0.0445343	3049.04
		Shenzhen	1331.97	0.10293	0.0201015	2672.77
		Zhuhai	153.674	0.150894	0.0101936	2408.35
		Shantou	143.613	0.060048	0.0167386	1798.55
		Foshan	667.717	0.0425256	0.016325	2616.38
		Shaoguan	86.1784	0.145989	0.0128835	1629.05
		Heyuan	60.8931	0.0557108	0.0181369	1120.17
		Meizhou	74.4134	0.185798	0.0121732	1312.05
		Huizhou	240.701	0.0985984	0.00952667	2227.89
		Shanwei	60.7699	0.0761789	0.00957481	1379.96
		Dongguan	509.596	0.108327	0.0185211	3136.9
		Zhongshan	248.258	0.0571845	0.0138449	2228.76
		Jiangmen	189.914	0.0498673	0.0111205	1844.85
		Yangjiang	88.0253	0.0432751	0.0124338	1333.05
		Zhanjiang	186.554	0.091969	0.0136537	1561.8
		Maoming	192.837	0.0690883	0.0158089	1430.05
		Zhaoqing	147.778	0.0773549	0.00556401	1572.87
		Qingyuan	104.038	0.152526	0.00130653	1239.9
		Chaozhou	71.09	0.0731348	0.015871	1555.4
		Jieyang	138.322	0.0624473	0.00554684	1451.72
		Yunfu	52.2866	0.0718576	0.0104962	1440.61
		Pearl River Delta	4859.4	0.0967163	0.0226575	2603.66
		East Wing	413.795	0.0657809	0.0112258	1564.12
		West Wing	467.416	0.0694988	0.0138769	1472.83
		Mountainous area	377.81	0.121741	0.0103938	1332.86
		East Bank of Pearl River	3452.05	0.116137	0.0292226	2854.33
		West Bank of Pearl River	1407.34	0.0669051	0.0125797	2168.46
	2013	Guangdong	6825.59	0.106422	0.0150237	2413.33
		Guangzhou	1566.35	0.146896	0.0337711	3315.68
		Shenzhen	1497.94	0.166919	0.0137298	2881.24
		Zhuhai	170.963	0.155366	0.00287232	2613.06
		Shantou	157.927	0.0388782	0.0237547	1955.02
		Foshan	711.748	0.0349764	0.0103805	2830.92
		Shaoguan	94.7938	0.0968221	0.000586892	1764.26
		Heyuan	68.9736	0.1348	0.00714847	1223.23
		Meizhou	79.7251	0.153368	0.00210337	1402.58
		Huizhou	273.88	0.0948616	0.0100406	2406.12
		Shanwei	67.0602	0.0612217	0.0051505	1501.4
		Dongguan	559.057	0.126379	0.016612	3325.12
		Zhongshan	269.296	0.0532646	0.0142067	2409.28
		Jiangmen	202.013	0.0584108	0.0120199	1990.59
		Yangjiang	104.004	0.0346104	0.0103397	1451.69
		Zhanjiang	205.987	0.112522	0.00945227	1711.73
		Maoming	218.402	0.0717911	0.0122781	1548.74
		Zhaoqing	168.515	0.100697	0.00516979	1716
		Qingyuan	111.166	0.188175	0	1321.74
		Chaozhou	78.7901	0.0922612	0.0140757	1686.05
		Jieyang	159.291	0.0811318	0.00818673	1599.79
		Yunfu	59.7073	0.0855497	0.0106516	1574.59
		Pearl River Delta	5419.76	0.113555	0.0174533	2812.83
		East Wing	463.069	0.0642001	0.0134565	1709.65
		West Wing	528.394	0.0767288	0.0106192	1607.97
		Mountainous area	414.366	0.124985	0.00416202	1439.81
		East Bank of Pearl River	3897.23	0.141604	0.0227755	3074.68
		West Bank of Pearl River	1522.53	0.0703245	0.00924851	2347.5
	2014	Guangdong	7397.37	0.103115	0.0166149	1920.55
		Guangzhou	1689.66	0.142066	0.0404124	3057.87
		Shenzhen	1644.95	0.0978365	0.0147259	2885.28
		Zhuhai	190.142	0.146097	0.00258694	2512.58
		Shantou	172.114	0.0454919	0.00976825	1456.25
		Foshan	756.137	0.0575093	0.0178469	2484.91
		Shaoguan	102.764	0.130531	0.00158073	1222.1
		Heyuan	75.4091	0.153489	0.00852597	997.795
		Meizhou	87.4357	0.157062	0.000304531	1122.32
		Huizhou	303.525	0.0909542	0.00856415	1698.58
		Shanwei	71.5741	0.0746905	0.00222129	1159.63
		Dongguan	596.838	0.119951	0.0268003	2653.24
		Zhongshan	286.519	0.0506459	0.0137872	2201.34
		Jiangmen	210.48	0.0661459	0.0122743	1425.77
		Yangjiang	115.696	0.0633053	0.00903625	1314.47
		Zhanjiang	224.535	0.0712554	0.0112038	1143.88
		Maoming	236.356	0.105286	0.0107759	1123.87
		Zhaoqing	185.761	0.132989	0.00798372	1149.21
		Qingyuan	120.511	0.168994	0	1176.37
		Chaozhou	85.3641	0.0991688	0.0119675	1189.94
		Jieyang	176.586	0.0845817	0.00526422	1152.71
		Yunfu	65.0094	0.0898619	0.00576012	1063.69
		Pearl River Delta	5864.01	0.106293	0.0213413	2458.33
		East Wing	505.638	0.0709808	0.0070131	1256.77
		West Wing	576.587	0.0806036	0.0104937	1163.25
		Mountainous area	451.129	0.135337	0.00320216	1120.62
		East Bank of Pearl River	4234.97	0.120087	0.027218	2742.1
		West Bank of Pearl River	1629.04	0.0850252	0.0122807	1952.2
	2015	Guangdong	7963.69	0.103359	0.0162103	2097.57
		Guangzhou	1831.38	0.124228	0.0430073	3288.67
		Shenzhen	1801.41	0.120527	0.0136656	3235.92
		Zhuhai	206.635	0.157584	0.00532778	2719.9
		Shantou	187.26	0.0301718	0.0146271	1618.13
		Foshan	813.366	0.0458963	0.0120195	2771.31
		Shaoguan	106.663	0.114047	0.00892043	1338.33
		Heyuan	78.2826	0.186474	0.0110489	1076.52
		Meizhou	94.5142	0.143966	0.00486832	1239.43
		Huizhou	317.868	0.0980329	0.00550117	1831.49
		Shanwei	76.0704	0.150628	0.0216531	1272.89
		Dongguan	637.429	0.100861	0.0132819	2825.56
		Zhongshan	305.279	0.0567733	0.0130369	2339.91
		Jiangmen	226.419	0.107674	0.0159531	1561.09
		Yangjiang	123.516	0.0986346	0.00479562	1401.39
		Zhanjiang	236.331	0.100242	0.00925964	1227.38
		Maoming	246.276	0.11737	0.00470255	1242.75
		Zhaoqing	198.402	0.11973	0.00832823	1255.47
		Qingyuan	128.563	0.127877	0	1281.19
		Chaozhou	91.26	0.126974	0.0214849	1274.99
		Jieyang	187.13	0.0556812	0.00483878	1244.04
		Yunfu	69.6441	0.090594	0.0104958	1143.22
		Pearl River Delta	6338.18	0.10488	0.0197606	2688.89
		East Wing	541.72	0.0697946	0.0128192	1374.06
		West Wing	606.123	0.106009	0.00664178	1260.87
		Mountainous area	477.667	0.128765	0.00726242	1222.17
		East Bank of Pearl River	4588.08	0.116335	0.0255549	2989.05
		West Bank of Pearl River	1750.1	0.0877493	0.0110953	2143.5
	2016	Guangdong	8659.07	0.0935243	0.0153214	2344.84
		Guangzhou	1978.22	0.141497	0.0309501	3538.8
		Shenzhen	2007.97	0.109654	0.0245707	3648.06
		Zhuhai	226.702	0.0886586	0.00629358	3047.93
		Shantou	208.635	0.0296324	0.00809741	1753.26
		Foshan	875.772	0.055329	0.00807676	3056.16
		Shaoguan	113.451	0.130521	0.00969391	1480.41
		Heyuan	85.3611	0.0969322	0.0049711	1223.68
		Meizhou	102.718	0.150801	0.00808229	1382.39
		Huizhou	345.314	0.0513483	0.00680631	2046.13
		Shanwei	82.6499	0.0895914	0.0213327	1416.7
		Dongguan	693.708	0.0856407	0.0110967	2990.56
		Zhongshan	324.868	0.0544912	0.0155184	2663.69
		Jiangmen	244.409	0.103551	0.0125544	1728.19
		Yangjiang	125.598	0.121442	0.0109416	1579.39
		Zhanjiang	256.069	0.0849018	0.00900535	1330.36
		Maoming	265.771	0.0975079	0.00825462	1348.01
		Zhaoqing	210.064	0.0963357	0.0148743	1392.76
		Qingyuan	139.728	0.127733	0.00818278	1440.3
		Chaozhou	97.9442	0.154309	0.0224299	1375.21
		Jieyang	198.154	0.0340511	0.00355561	1324.87
		Yunfu	75.967	0.0887948	0.0187867	1232.39
		Pearl River Delta	6907.03	0.0968582	0.0180244	2962
		East Wing	587.383	0.0541677	0.0101118	1486.32
		West Wing	647.439	0.0953111	0.00901379	1376.69
		Mountainous area	517.226	0.1196	0.00979066	1361.55
		East Bank of Pearl River	5025.21	0.111545	0.0230135	3273.19
		West Bank of Pearl River	1881.81	0.0748854	0.0105601	2384.14
	2017	Guangdong	9447.48	0.101303	0.0144596	2481.96
		Guangzhou	2150.32	0.153165	0.0367554	3749.61
		Shenzhen	2249.01	0.0988388	0.0178411	3832.01
		Zhuhai	267.518	0.16029	0.00501793	3298.14
		Shantou	235.097	0.0469552	0.00828574	1878.92
		Foshan	939.852	0.0753954	0.00799081	3264.8
		Shaoguan	124.526	0.156034	0.00982795	1605.57
		Heyuan	94.6161	0.15722	0.00593575	1358.07
		Meizhou	107.543	0.165141	0.0088713	1529.86
		Huizhou	383.058	0.0666965	0.00716857	2296.88
		Shanwei	85.0906	0.0131028	0.00759625	1518.09
		Dongguan	758.209	0.0743267	0.0119862	3184.95
		Zhongshan	343.031	0.0623385	0.0151157	2903.42
		Jiangmen	269.025	0.0916679	0.0133138	1930.24
		Yangjiang	131.145	0.109689	0.00734437	1721.79
		Zhanjiang	280.688	0.0903362	0.0091737	1451.39
		Maoming	290.407	0.102168	0.00755045	1449.45
		Zhaoqing	211.001	0.124287	0.00915662	1486.77
		Qingyuan	146.934	0.151081	0.00943555	1558.02
		Chaozhou	101.276	0.164991	0.015034	1456.19
		Jieyang	198.789	0.0316002	0.00396903	1403.61
		Yunfu	80.3564	0.0560173	0.0109103	1338.34
		Pearl River Delta	7571.01	0.10629	0.0174607	3172.46
		East Wing	620.254	0.0492017	0.0074027	1585.21
		West Wing	702.24	0.0978984	0.00826018	1493.47
		Mountainous area	553.975	0.139832	0.00888111	1489.61
		East Bank of Pearl River	5540.59	0.112677	0.0230419	3485.13
		West Bank of Pearl River	2030.43	0.0971105	0.00944052	2584.79
	2018	Guangdong	10102.6	0.0909015	0.0123022	2605.4
		Guangzhou	2285.93	0.148119	0.023931	3946.71
		Shenzhen	2422.2	0.0935323	0.0206704	4053.5
		Zhuhai	291.474	0.112398	0.00417061	3508.14
		Shantou	251.205	0.0485172	0.00703556	1918.68
		Foshan	993.588	0.0441995	0.00806442	3405.26
		Shaoguan	134.391	0.141254	0.00804062	1720.78
		Heyuan	100.6	0.13332	0.00935478	1459.35
		Meizhou	111.021	0.16379	0.00592011	1591.25
		Huizhou	410.305	0.0725092	0.00800642	2446.19
		Shanwei	92.032	0.0193875	0.00389491	1641.42
		Dongguan	827.859	0.0777078	0.0168209	3320.89
		Zhongshan	363.27	0.0722531	0.0134732	3105.79
		Jiangmen	290.041	0.078209	0.00805265	1975.16
		Yangjiang	135.031	0.102026	0.00706956	1785.01
		Zhanjiang	300.839	0.0932934	0.00528838	1530.26
		Maoming	309.218	0.0869142	0.00503833	1544.07
		Zhaoqing	220.18	0.085337	0.0122535	1550.56
		Qingyuan	156.519	0.146842	0.00625697	1670.95
		Chaozhou	106.728	0.105853	0.0148537	1561.61
		Jieyang	215.247	0.0375017	0.00424121	1457.43
		Yunfu	84.913	0.07658	0.00839851	1367.21
		Pearl River Delta	8104.85	0.0938264	0.015004	3343.39
		East Wing	665.212	0.0458746	0.00637251	1654.71
		West Wing	745.088	0.092008	0.00548322	1575.82
		Mountainous area	587.445	0.133415	0.00771256	1574.82
		East Bank of Pearl River	5946.3	0.109823	0.0197576	3676.78
		West Bank of Pearl River	2158.55	0.07114	0.00860659	2715.65

## Sheet: Aggregate Data
			2009	2010	2011	2012	2013	2014	2015	2016	2017	2018
Input Indicator 1	GDP of Transport, Storage and Postal Services (Billion Chinese Yuan)	Guangdong	176.655	200.827	175.08	181.75	242.947	267.356	310.4	308.713	379.663	377.133
		Guangzhou	39.3111	47.128	44.824	49.7469	65.329	69.4632	67.1568	80.7042	90.671	94.874
		Shenzhen	36.0414	36.442	33.623	23.8224	41.566	26.5863	39.7536	44.7187	50.8755	58.0618
		Zhuhai	2.9733	4.052	4.647	11.8847	14.929	16.5828	20.5669	12.3213	26.6406	22.5478
		Shantou	2.29044	2.817	2.35	3.67444	3.036	4.5616	3.84485	4.68053	9.42109	11.6035
		Foshan	12.637	15.78	10.865	9.05084	8.309	15.024	13.9319	19.4318	32.1621	19.9105
		Shaoguan	7.66857	7.267	6.799	8.00716	6.434	9.74727	8.00237	9.16375	10.8103	10.4225
		Heyuan	1.54395	2.388	0.851	1.55203	4.62	6.95742	10.5197	6.32279	12.2391	11.1569
		Meizhou	3.28793	4.441	3.663	4.27604	4.302	6.40049	8.17811	9.80752	13.3231	13.0159
		Huizhou	9.66175	9.947	12.17	11.9174	13.293	14.6137	18.2726	10.4736	14.9059	16.7073
		Shanwei	4.15759	4.45	2.996	2.98285	2.829	3.74177	8.81476	5.84539	0.87701	1.51307
		Dongguan	12.6274	11.917	10.933	12.7863	17.49	17.1184	14.5898	13.3382	12.7309	14.082
		Zhongshan	3.50856	5.062	5.248	5.10906	5.129	4.57665	5.99191	6.26109	7.78284	9.51679
		Jiangmen	4.13278	5.333	2.966	4.24077	5.846	7.35311	14.0823	15.7166	16.2695	15.1994
		Yangjiang	3.08999	4.426	1.784	2.0931	2.072	4.19088	6.81693	6.11972	5.92552	5.74852
		Zhanjiang	4.59161	7.312	5.26	5.26317	8.952	7.27348	13.1687	13.0036	14.829	17.2746
		Maoming	1.5818	1.828	2.042	2.95261	4.742	8.95515	13.0926	12.3129	14.4642	12.5262
		Zhaoqing	5.68359	6.32	5.86	6.59531	10.148	15.1439	15.9245	13.234	18.6126	14.0576
		Qingyuan	8.20194	7.943	6.385	6.6799	9.521	10.0779	7.93645	7.93161	10.0667	11.0757
		Chaozhou	2.95437	2.744	1.179	1.63937	2.34	3.10412	4.97674	7.01518	8.26687	5.48412
		Jieyang	5.77091	5.565	4.911	4.14346	6.729	9.25155	7.58434	5.05843	5.26874	7.02179
		Yunfu	4.9391	7.663	5.725	3.33176	5.333	6.63264	7.19452	5.2523	3.52069	5.33286
		Pearl River Delta	126.577	141.982	131.136	135.154	182.038	186.462	210.27	216.199	270.651	264.957
		East Wing	15.1733	15.577	11.436	12.4401	14.933	20.659	25.2207	22.5995	23.8337	25.622
		West Wing	9.2634	13.565	9.085	10.3089	15.766	20.4195	33.0782	31.4362	35.2187	35.549
		Mountainous area	25.6415	29.703	23.422	23.8469	30.21	39.8157	41.8312	38.478	49.9599	51.004
Input Indicator 2	Employees in Transport, Storage and Postal Services (10,000 Persons)	Guangdong	51.19	53.75	60.46	60.3	80.82	81.54	78.3862	77.8378	79.6	82.996
		Guangzhou	20.6646	20.85	22.9051	22.9519	33.4948	30.1544	28.6698	29.0803	29.45	31.9465
		Shenzhen	13.7382	16.17	19.5464	19.8216	20.9058	24.4299	24.0387	23.0922	24.5	25.2358
		Zhuhai	1.422	1.43	1.755	1.8047	2.2775	2.4159	2.4378	2.3567	2.51	2.5549
		Shantou	1.0366	1.04	0.9147	0.8778	1.4843	1.4975	1.3671	1.4956	1.47	1.4479
		Foshan	1.6022	1.63	1.7164	1.5009	3.4429	3.797	3.8856	3.7787	4.11	4.1997
		Shaoguan	1.2131	1.27	1.2902	1.1818	0.8874	0.9004	0.8489	0.7708	0.79	0.7701
		Heyuan	0.5529	0.64	0.5713	0.6106	0.846	0.6989	0.688	0.7122	0.75	0.6909
		Meizhou	0.4992	0.49	0.516	0.5386	0.8407	0.9215	0.8007	0.7973	0.73	0.7173
		Huizhou	1.188	1.21	1.2397	1.2271	1.949	2.1188	2.1261	1.9413	1.88	1.721
		Shanwei	0.3502	0.31	0.2983	0.3009	0.3654	0.3651	0.3818	0.4194	0.44	0.4482
		Dongguan	0.679	0.64	0.8913	0.8823	2.8764	2.9681	2.8719	2.8436	2.79	3.1379
		Zhongshan	0.8809	1.03	1.2538	1.2576	1.5053	1.6247	1.4704	1.4331	1.31	1.3707
		Jiangmen	1.0032	0.9	1.0227	0.8577	1.8929	1.8767	1.5707	1.6953	1.65	1.6148
		Yangjiang	0.5403	0.57	0.6483	0.7111	0.7784	0.7976	0.747	0.8015	0.78	0.659
		Zhanjiang	2.3663	2.25	2.434	2.2996	2.6643	2.6752	2.482	2.443	2.39	2.0926
		Maoming	0.8912	0.89	0.8891	1.0935	1.1581	1.141	1.0773	1.1838	1.24	1.3531
		Zhaoqing	0.8186	0.75	0.8101	0.7909	1.2224	1.0834	1.0062	1.0467	0.99	0.9637
		Qingyuan	0.6275	0.62	0.6213	0.5117	0.8344	0.568	0.5748	0.6005	0.63	0.8105
		Chaozhou	0.3502	0.34	0.3896	0.364	0.4171	0.4295	0.3869	0.3748	0.31	0.3117
		Jieyang	0.454	0.48	0.4962	0.4692	0.5936	0.5671	0.5321	0.5155	0.54	0.6338
		Yunfu	0.3147	0.24	0.2515	0.2471	0.3823	0.5126	0.4224	0.4555	0.34	0.3159
		Pearl River Delta	41.9967	44.61	51.1405	51.0947	69.567	70.4689	68.0772	67.2679	69.19	72.745
		East Wing	2.191	2.17	2.0988	2.0119	2.8604	2.8592	2.6679	2.8053	2.75	2.8416
		West Wing	3.7978	3.71	3.9714	4.1042	4.6008	4.6138	4.3063	4.4283	4.41	4.1047
		Mountainous area	3.2074	3.26	3.2503	3.0898	3.7908	3.6014	3.3348	3.3363	3.25	3.3047
Input Indicator 3	Road Density (Kilometres/Square Kilometres)	Guangdong	1.03042	1.0593	1.06253	1.08604	1.13044	1.18158	1.20347	1.21496	1.22329	1.21281
		Guangzhou	1.20486	1.21284	1.22324	1.21583	1.21682	1.24576	1.25909	1.26148	1.25824	1.21396
		Shenzhen	0.808	0.8085	0.809	0.829554	0.840224	0.823306	0.821829	0.818751	0.817	0.363236
		Zhuhai	0.804706	0.820588	0.821765	0.852015	0.851004	0.851004	0.851004	0.859802	0.854706	0.917965
		Shantou	1.78476	1.8119	1.81238	1.81063	1.81066	1.81207	1.81348	1.82656	1.85857	1.86702
		Foshan	1.31385	1.33692	1.33897	1.33501	1.33427	1.34368	1.34599	1.35667	1.3759	1.34931
		Shaoguan	0.702527	0.739409	0.739194	0.793944	0.821122	0.862552	0.866954	0.882246	0.894247	0.909542
		Heyuan	0.927215	0.931709	0.932405	0.965236	0.97124	0.986415	0.999703	1.00159	1.0138	1.02758
		Meizhou	0.960503	0.997484	0.997925	0.998878	1.06675	1.10485	1.11343	1.11369	1.12566	1.18406
		Huizhou	0.947411	0.966607	0.972589	0.9762	1.00303	1.12447	1.20324	1.20899	1.2342	1.25005
		Shanwei	1.00188	1.01333	1.01333	1.01326	1.13967	1.13967	1.14225	1.15704	1.16292	1.1309
		Dongguan	1.8852	1.9004	1.9312	1.98745	2.001	2.05798	2.06581	2.10602	2.1048	2.10491
		Zhongshan	0.946667	1.02111	1.05722	1.53164	1.43822	1.45025	1.45025	1.46159	1.48056	1.48353
		Jiangmen	1.04105	1.04968	1.05368	1.0535	1.05393	1.05393	1.05439	1.06158	1.07011	1.01839
		Yangjiang	0.909487	0.955641	0.956538	0.957071	0.958027	1.27994	1.28982	1.34788	1.3409	1.34363
		Zhanjiang	1.70568	1.71928	1.72016	1.71915	1.74402	1.74402	1.74339	1.77166	1.78016	1.77097
		Maoming	1.34211	1.36921	1.36982	1.37172	1.37207	1.3722	1.53164	1.52826	1.54412	1.54837
		Zhaoqing	0.687933	0.750667	0.7638	0.84074	0.89216	0.90892	0.941924	0.958926	0.9626	0.968676
		Qingyuan	0.932579	0.959632	0.959895	0.95992	1.14454	1.30533	1.30547	1.30542	1.30611	1.21463
		Chaozhou	1.25778	1.40167	1.40167	1.40224	1.40224	1.40224	1.40224	1.45072	1.465	1.46613
		Jieyang	1.20481	1.22096	1.22173	1.22174	1.38663	1.38663	1.40043	1.40514	1.40827	1.41028
		Yunfu	0.887949	0.911667	0.911667	0.968714	0.972781	0.972777	0.975146	0.988207	0.987308	0.992482
		Pearl River Delta	0.986564	4.49933	1.02509	1.06526	1.08282	1.11905	1.14643	1.15692	1.1658	1.13945
		East Wing	1.23248	2.26115	1.27828	1.27816	1.37142	1.37161	1.37716	1.39611	1.40643	1.39877
		West Wing	1.37902	1.22767	1.40628	1.40669	1.41686	1.49611	1.55564	1.57985	1.58722	1.58577
		Mountainous area	0.877224	0.665331	0.903982	0.929892	0.997585	1.05817	1.064	1.06944	1.07737	1.07392
Output Indicator 1	Freight Volume (Billion Tonnes)	Guangdong	17972.2	20503.4	23497.8	26635.9	32813.8	35373.2	34983.2	37764.5	40060.1	42499.6
		Guangzhou	4525.1	5133.5	5658.5	6767.82	9380.41	9020.78	8966.17	10308.3	11459.5	12464.1
		Shenzhen	2183.4	2570.6	2840.8	2821.7	2705.47	2918.32	3081.42	3099.87	3210	3258.57
		Zhuhai	668.2	703.8	688.7	758.1	986.225	1087.39	1052.77	1086.89	1147.1	1254.14
		Shantou	278.2	308.7	357.6	407.8	534.931	605.499	576.621	615	640.3	692.76
		Foshan	1764.9	1915.3	2349.6	2475.7	2720.61	2875.65	2787.99	2937.2	3099.7	3216.5
		Shaoguan	548.3	636.4	705.6	973.8	1391.6	1729.13	1692.54	1839.7	1944.2	2087.76
		Heyuan	202.5	224.4	269.8	329.6	478.928	575.492	551.924	620.3	670.2	686.085
		Meizhou	350.1	409.2	474.7	560.8	632.5	715.9	722.659	791.29	835.6	882.381
		Huizhou	841.3	1110.4	1422.4	1711.08	1782.1	2154.54	2171.13	2345.48	2469.3	2607.95
		Shanwei	86	123.2	159.6	176.5	230.951	243.221	234.442	251.461	272.2	287.909
		Dongguan	873.3	931.2	1016.5	1119.1	1469	1537.51	1538.56	1559.27	1672.5	1727.23
		Zhongshan	716.7	782	1143.9	1477	1671.85	1886.41	1807.6	1833.57	1765.6	1664
		Jiangmen	669.1	745.8	818	899.6	1129.2	1392.61	1317.72	1404.61	1497.5	1589.35
		Yangjiang	142.2	175.2	298	417.3	737.2	1033.97	1003.8	997.529	1001.3	1023.15
		Zhanjiang	554.9	680.8	884.7	953	1239.1	1415.7	1468.98	1602.3	1755.9	1900.99
		Maoming	366	436.5	520.2	615.7	845.073	886.012	880.762	965.281	1052	1134.02
		Zhaoqing	264.7	286.9	334.2	368.1	522.635	638.194	620.002	662.647	717.1	784.736
		Qingyuan	617.1	715.5	803.8	923.8	1204.81	1398.87	1346.04	1456.8	1586.6	1731.78
		Chaozhou	186	233.9	297	354.1	394.4	441.3	447.597	505.3	548.2	597.579
		Jieyang	159.1	194.5	228	255.9	333.306	354.669	346.835	379.546	409.2	444.799
		Yunfu	208.5	230.3	270.7	310.6	441	524.4	531.809	583.5	623.6	673.8
		Pearl River Delta	14273.3	16134.8	18228.1	20357	24350	25449.1	25179.1	27156.5	28721	30356.6
		East Wing	709.3	860.3	1042.2	1194.3	1493.59	1644.69	1605.5	1751.31	1869.9	2023.05
		West Wing	1063.1	1292.5	1702.9	1986	2821.37	3335.68	3353.54	3565.11	3809.1	4058.16
		Mountainous area	1926.5	2215.8	2524.6	3098.6	4148.83	4943.79	4844.98	5291.59	5660.2	6061.81
Output Indicator 2	Freight Turnover （Billion Tonne-Kilometres)	Guangdong	494.283	593.388	711.329	978.056	1221.26	1502.09	1466.74	2203.23	2819.22	2864.48
		Guangzhou	186.501	203.286	243.653	457.028	652.754	839.658	814.478	1534.85	2117.37	2139.85
		Shenzhen	111.837	162.756	193.18	196.989	198.697	237.425	225.479	223.21	228.682	215.625
		Zhuhai	14.849	16.8118	10.1021	11.5167	13.5308	15.575	15.8971	14.9376	15.557	20.6479
		Shantou	7.966	10.1791	13.3876	16.1118	18.5992	18.68	16.1857	13.8683	14.781	16.2246
		Foshan	16.794	15.2076	19.9455	21.599	22.1949	25.2446	24.6362	27.1806	29.924	32.3764
		Shaoguan	9.77427	11.8911	14.3066	20.6866	26.2445	33.0351	30.9166	34.047	36.051	39.1578
		Heyuan	3.052	3.40223	4.07444	5.03919	6.32136	7.66013	7.38118	8.26398	9.002	9.46523
		Meizhou	5.99923	7.36888	9.23882	11.502	13.3264	15.7635	15.4247	16.8335	18.246	19.0766
		Huizhou	12.5407	15.2967	21.7166	28.7858	29.7995	39.0283	39.6189	43.6431	46.292	48.1452
		Shanwei	0.90068	1.34431	1.7558	2.29698	2.2254	2.57663	2.6872	2.9669	3.192	3.42584
		Dongguan	10.1649	10.9034	18.748	29.6713	43.5395	44.8005	50.4851	45.5233	48.362	52.7264
		Zhongshan	5.86506	6.48118	9.42805	12.2049	14.6546	17.1061	16.0723	16.4948	15.677	13.8983
		Jiangmen	7.56934	11.2547	10.7189	11.5289	13.8324	16.824	15.8486	16.9242	18.662	16.8358
		Yangjiang	2.85911	3.99347	6.48778	9.53537	13.9952	18.3832	18.3469	16.6155	10.115	9.82539
		Zhanjiang	13.6128	17.7544	30.0774	30.1269	32.1692	40.6027	43.2042	47.3272	52.866	59.1605
		Maoming	7.87459	9.24202	11.8347	14.0428	16.7273	19.0254	19.0138	21.4804	23.897	26.7165
		Zhaoqing	3.31091	3.85607	4.53623	5.07304	5.30692	6.51476	6.74687	7.10558	7.611	8.12104
		Qingyuan	10.082	11.8189	13.6957	15.8391	18.6516	22.3739	21.8534	23.8453	26.19	28.7652
		Chaozhou	8.5727	10.3374	13.088	16.3685	17.5631	20.1644	21.5514	25.4399	27.626	30.7009
		Jieyang	2.08601	2.69304	3.40836	4.23387	5.34092	6.5099	6.37355	6.98439	7.516	8.19103
		Yunfu	3.42524	3.68307	4.3851	5.34399	4.21329	5.21273	6.07225	6.68112	7.259	7.8421
		Pearl River Delta	418.077	499.68	585.588	826.929	1045.88	1292.1	1257.73	1978.87	2582.48	2605.93
		East Wing	19.526	24.5539	31.6397	39.0111	43.7286	47.9309	46.7979	49.2595	53.116	58.5424
		West Wing	24.3465	30.9899	48.4	53.705	62.8916	78.0112	80.5649	85.423	86.878	95.703
		Mountainous area	32.3338	38.1641	45.7006	58.4108	68.7572	84.0453	81.648	89.6709	96.749	104.307
Output Indicator 3	GDP of Transport, Storage and Postal Services (Billion Chinese Yuan)	Guangdong	167.825	197.124	221.788	247.465	268.206	298.443	324.238	354.5	409.649	431.699
		Guangzhou	64.5662	74.6672	82.6952	93.059	99.625	113.619	125.519	136.464	149.945	157.795
		Shenzhen	30.9179	37.9847	43.748	47.0955	50.4088	50.0405	54.0798	62.6318	70.1287	73.3263
		Zhuhai	2.40843	2.53888	2.63493	2.70408	3.03532	3.6344	4.65077	4.6293	5.49574	6.23734
		Shantou	2.23077	2.49396	3.12823	3.48235	3.8717	4.02487	4.23981	5.42633	7.6166	8.20947
		Foshan	14.1901	15.6743	14.232	13.8429	14.8741	24.9572	27.0467	28.9626	40.1204	42.9258
		Shaoguan	3.89523	4.67799	5.49054	5.97197	6.84041	7.813	8.41314	8.87638	9.42431	10.1816
		Heyuan	0.94636	1.03565	1.16359	1.38001	1.53611	2.23569	2.25945	2.44966	2.89062	3.041
		Meizhou	1.81233	2.14774	2.66237	2.97693	3.26259	2.37793	2.54447	2.75595	2.95646	3.02223
		Huizhou	5.67619	6.34785	8.54628	10.86	12.131	7.92253	8.07078	8.2322	8.58807	8.97178
		Shanwei	0.9199	1.1149	1.34714	1.57548	1.73333	1.85129	2.09255	3.23227	2.65742	3.1566
		Dongguan	7.99116	8.10778	11.095	13.6094	15.3277	19.9687	20.5897	21.046	26.2263	26.566
		Zhongshan	3.30972	3.6205	3.82481	4.43364	4.84259	6.98272	7.29146	7.82376	7.94594	7.90862
		Jiangmen	4.99916	6.39835	6.53119	6.72679	7.4976	7.60856	8.59058	9.21384	9.95119	9.79456
		Yangjiang	1.29395	1.49796	2.93424	3.21904	3.96909	5.35298	8.12589	8.1359	10.9124	11.3748
		Zhanjiang	8.32529	11.6835	12.7381	14.8128	15.8806	12.1625	11.897	12.3866	15.8632	16.5984
		Maoming	4.38783	4.76646	5.51337	5.98299	6.37668	7.88031	8.01435	8.28402	8.17455	9.29971
		Zhaoqing	2.89172	3.37119	3.46723	3.95719	4.33591	5.66708	5.67728	6.77358	9.70346	10.7352
		Qingyuan	3.71041	4.99197	5.47449	6.55108	6.89445	7.98399	8.59031	9.11499	11.3195	11.999
		Chaozhou	1.45254	1.68809	2.0433	2.44695	2.51556	2.73388	2.29686	2.43611	2.78063	3.08386
		Jieyang	1.06376	1.33345	1.40669	1.55829	1.75707	1.62543	1.96981	2.54136	3.04139	3.41275
		Yunfu	0.836276	0.981199	1.11162	1.21827	1.4907	2.0001	2.27814	3.0841	3.90753	4.0598
		Pearl River Delta	136.951	158.711	176.775	196.289	212.078	240.401	261.516	285.777	328.104	344.26
		East Wing	5.66696	6.6304	7.92537	9.06307	9.87766	10.2355	10.599	13.6361	16.096	17.8627
		West Wing	14.0071	17.9479	21.1857	24.0149	26.2264	25.3958	28.0373	28.8065	34.9501	37.2729
		Mountainous area	11.2006	13.8345	15.9026	18.0983	20.0243	22.4107	24.0855	26.2811	30.4985	32.3036
Environmental Indicator 1	Gross regional product (GRP)(Billion Chinese Yuan)	Guangdong	4083.02	4800.86	5575.73	6118.42	6825.59	7397.37	7963.69	8659.07	9447.48	10102.6
		Guangzhou	924.058	1085.93	1256.21	1369.79	1566.35	1689.66	1831.38	1978.22	2150.32	2285.93
		Shenzhen	848.582	1000.22	1180.72	1331.97	1497.94	1644.95	1801.41	2007.97	2249.01	2422.2
		Zhuhai	104.904	122.588	143.095	153.674	170.963	190.142	206.635	226.702	267.518	291.474
		Shantou	102.473	113.51	128.387	143.613	157.927	172.114	187.26	208.635	235.097	251.205
		Foshan	485.288	568.536	625.968	667.717	711.748	756.137	813.366	875.772	939.852	993.588
		Shaoguan	57.9837	64.2985	75.1158	86.1784	94.7938	102.764	106.663	113.451	124.526	134.391
		Heyuan	40.5473	45.3648	53.2761	60.8931	68.9736	75.4091	78.2826	85.3611	94.6161	100.6
		Meizhou	51.6503	60.5191	69.1501	74.4134	79.7251	87.4357	94.5142	102.718	107.543	111.021
		Huizhou	142.145	174.193	211.61	240.701	273.88	303.525	317.868	345.314	383.058	410.305
		Shanwei	38.4063	45.298	53.7011	60.7699	67.0602	71.5741	76.0704	82.6499	85.0906	92.032
		Dongguan	381.101	430.892	481.532	509.596	559.057	596.838	637.429	693.708	758.209	827.859
		Zhongshan	158.755	187.787	222.656	248.258	269.296	286.519	305.279	324.868	343.031	363.27
		Jiangmen	134.182	158.152	184.62	189.914	202.013	210.48	226.419	244.409	269.025	290.041
		Yangjiang	52.1602	63.0896	76.0537	88.0253	104.004	115.696	123.516	125.598	131.145	135.031
		Zhanjiang	116.074	139.977	171.342	186.554	205.987	224.535	236.331	256.069	280.688	300.839
		Maoming	122.569	147.793	173.015	192.837	218.402	236.356	246.276	265.771	290.407	309.218
		Zhaoqing	86.6462	109.406	133.738	147.778	168.515	185.761	198.402	210.064	211.001	220.18
		Qingyuan	71.8461	87.5493	101.418	104.038	111.166	120.511	128.563	139.728	146.934	156.519
		Chaozhou	48.2283	56.1874	65.1697	71.09	78.7901	85.3641	91.26	97.9442	101.276	106.728
		Jieyang	81.312	99.9636	121.649	138.322	159.291	176.586	187.13	198.154	198.789	215.247
		Yunfu	34.1079	39.6011	47.2951	52.2866	59.7073	65.0094	69.6441	75.967	80.3564	84.913
		Pearl River Delta	3265.66	3837.71	4440.16	4859.4	5419.76	5864.01	6338.18	6907.03	7571.01	8104.85
		East Wing	270.42	314.959	368.906	413.795	463.069	505.638	541.72	587.383	620.254	665.212
		West Wing	290.804	350.86	420.412	467.416	528.394	576.587	606.123	647.439	702.24	745.088
		Mountainous area	256.135	297.333	346.255	377.81	414.366	451.129	477.667	517.226	553.975	587.445
Environmental Indicator 2	Government Support (Ratio of Fixed Assets Investment in the Logistics Industry to Fixed asset investment across the country)	Guangdong	0.132295	0.124635	0.103943	0.0941341	0.106422	0.103115	0.103359	0.0935243	0.101303	0.0909015
		Guangzhou	0.147794	0.144406	0.131364	0.132362	0.146896	0.142066	0.124228	0.141497	0.153165	0.148119
		Shenzhen	0.210873	0.187391	0.163146	0.10293	0.166919	0.0978365	0.120527	0.109654	0.0988388	0.0935323
		Zhuhai	0.0724303	0.0807902	0.0729067	0.150894	0.155366	0.146097	0.157584	0.0886586	0.16029	0.112398
		Shantou	0.0784677	0.0778875	0.0536346	0.060048	0.0388782	0.0454919	0.0301718	0.0296324	0.0469552	0.0485172
		Foshan	0.085933	0.091764	0.0561801	0.0425256	0.0349764	0.0575093	0.0458963	0.055329	0.0753954	0.0441995
		Shaoguan	0.215108	0.167546	0.143986	0.145989	0.0968221	0.130531	0.114047	0.130521	0.156034	0.141254
		Heyuan	0.0779191	0.0983779	0.0358557	0.0557108	0.1348	0.153489	0.186474	0.0969322	0.15722	0.13332
		Meizhou	0.201737	0.227142	0.185328	0.185798	0.153368	0.157062	0.143966	0.150801	0.165141	0.16379
		Huizhou	0.127301	0.111262	0.118823	0.0985984	0.0948616	0.0909542	0.0980329	0.0513483	0.0666965	0.0725092
		Shanwei	0.143646	0.121258	0.0908843	0.0761789	0.0612217	0.0746905	0.150628	0.0895914	0.0131028	0.0193875
		Dongguan	0.115416	0.106881	0.101296	0.108327	0.126379	0.119951	0.100861	0.0856407	0.0743267	0.0777078
		Zhongshan	0.0643059	0.0766535	0.0684269	0.0571845	0.0532646	0.0506459	0.0567733	0.0544912	0.0623385	0.0722531
		Jiangmen	0.0839877	0.0844139	0.0399844	0.0498673	0.0584108	0.0661459	0.107674	0.103551	0.0916679	0.078209
		Yangjiang	0.129021	0.134445	0.0445265	0.0432751	0.0346104	0.0633053	0.0986346	0.121442	0.109689	0.102026
		Zhanjiang	0.116767	0.138861	0.107181	0.091969	0.112522	0.0712554	0.100242	0.0849018	0.0903362	0.0932934
		Maoming	0.0878729	0.0747523	0.0951937	0.0690883	0.0717911	0.105286	0.11737	0.0975079	0.102168	0.0869142
		Zhaoqing	0.122818	0.101087	0.0825317	0.0773549	0.100697	0.132989	0.11973	0.0963357	0.124287	0.085337
		Qingyuan	0.0974982	0.0796754	0.13136	0.152526	0.188175	0.168994	0.127877	0.127733	0.151081	0.146842
		Chaozhou	0.181276	0.150127	0.0592641	0.0731348	0.0922612	0.0991688	0.126974	0.154309	0.164991	0.105853
		Jieyang	0.146658	0.0986575	0.0746262	0.0624473	0.0811318	0.0845817	0.0556812	0.0340511	0.0316002	0.0375017
		Yunfu	0.205629	0.245093	0.162145	0.0718576	0.0855497	0.0898619	0.090594	0.0887948	0.0560173	0.07658
		Pearl River Delta	0.131802	0.12503	0.106039	0.0967163	0.113555	0.106293	0.10488	0.0968582	0.10629	0.0938264
		East Wing	0.133356	0.10557	0.0703836	0.0657809	0.0642001	0.0709808	0.0697946	0.0541677	0.0492017	0.0458746
		West Wing	0.113979	0.123283	0.0821488	0.0694988	0.0767288	0.0806036	0.106009	0.0953111	0.0978984	0.092008
		Mountainous area	0.142527	0.136155	0.134121	0.121741	0.124985	0.135337	0.128765	0.1196	0.139832	0.133415
Environmental Indicator 3	Information Input (Ratio of Information Transmission, Software and Information Technology Services to Total Fixed Asset Investment)	Guangdong	0.0208533	0.0160936	0.0231004	0.019619	0.0150237	0.0166149	0.0162103	0.0153214	0.0144596	0.0123022
		Guangzhou	0.0394731	0.0286894	0.05934	0.0445343	0.0337711	0.0404124	0.0430073	0.0309501	0.0367554	0.023931
		Shenzhen	0.024718	0.0205276	0.0213497	0.0201015	0.0137298	0.0147259	0.0136656	0.0245707	0.0178411	0.0206704
		Zhuhai	0.0161796	0.0051441	0.00767191	0.0101936	0.00287232	0.00258694	0.00532778	0.00629358	0.00501793	0.00417061
		Shantou	0.0199719	0.0292527	0.0228917	0.0167386	0.0237547	0.00976825	0.0146271	0.00809741	0.00828574	0.00703556
		Foshan	0.0151344	0.00756558	0.0159	0.016325	0.0103805	0.0178469	0.0120195	0.00807676	0.00799081	0.00806442
		Shaoguan	0.0149297	0.016554	0.0106099	0.0128835	0.000586892	0.00158073	0.00892043	0.00969391	0.00982795	0.00804062
		Heyuan	0.0199931	0.0128534	0.0257437	0.0181369	0.00714847	0.00852597	0.0110489	0.0049711	0.00593575	0.00935478
		Meizhou	0.0161761	0.0196914	0.00961295	0.0121732	0.00210337	0.000304531	0.00486832	0.00808229	0.0088713	0.00592011
		Huizhou	0.0103019	0.00803115	0.00844553	0.00952667	0.0100406	0.00856415	0.00550117	0.00680631	0.00716857	0.00800642
		Shanwei	0.00948784	0.0051228	0.00682542	0.00957481	0.0051505	0.00222129	0.0216531	0.0213327	0.00759625	0.00389491
		Dongguan	0.0189507	0.0180182	0.0184562	0.0185211	0.016612	0.0268003	0.0132819	0.0110967	0.0119862	0.0168209
		Zhongshan	0.0105065	0.0124172	0.0125823	0.0138449	0.0142067	0.0137872	0.0130369	0.0155184	0.0151157	0.0134732
		Jiangmen	0.0261308	0.0110167	0.00940967	0.0111205	0.0120199	0.0122743	0.0159531	0.0125544	0.0133138	0.00805265
		Yangjiang	0.0241287	0.0152185	0.0190186	0.0124338	0.0103397	0.00903625	0.00479562	0.0109416	0.00734437	0.00706956
		Zhanjiang	0.0237563	0.0172246	0.0105143	0.0136537	0.00945227	0.0112038	0.00925964	0.00900535	0.0091737	0.00528838
		Maoming	0.00881785	0.0183609	0.020745	0.0158089	0.0122781	0.0107759	0.00470255	0.00825462	0.00755045	0.00503833
		Zhaoqing	0.00611043	0.00644588	0.00863344	0.00556401	0.00516979	0.00798372	0.00832823	0.0148743	0.00915662	0.0122535
		Qingyuan	0.00635514	0.0041227	0.00584278	0.00130653	0	0	0	0.00818278	0.00943555	0.00625697
		Chaozhou	0.0256633	0.0322795	0.0166884	0.015871	0.0140757	0.0119675	0.0214849	0.0224299	0.015034	0.0148537
		Jieyang	0.00848498	0.00976824	0.00606309	0.00554684	0.00818673	0.00526422	0.00483878	0.00355561	0.00396903	0.00424121
		Yunfu	0.00948607	0.00969116	0.00846834	0.0104962	0.0106516	0.00576012	0.0104958	0.0187867	0.0109103	0.00839851
		Pearl River Delta	0.0235442	0.0172238	0.0269626	0.0226575	0.0174533	0.0213413	0.0197606	0.0180244	0.0174607	0.015004
		East Wing	0.0141476	0.0161774	0.0120568	0.0112258	0.0134565	0.0070131	0.0128192	0.0101118	0.0074027	0.00637251
		West Wing	0.0205573	0.016877	0.0155798	0.0138769	0.0106192	0.0104937	0.00664178	0.00901379	0.00826018	0.00548322
		Mountainous area	0.0108641	0.00975906	0.0107883	0.0103938	0.00416202	0.00320216	0.00726242	0.00979066	0.00888111	0.00771256
Environmental Indicator 4	Regional Consumption Expenditures (Billion Chinese Yuan)	Guangdong	1685.75	1848.95	2025.18	2239.63	2413.33	1920.55	2097.57	2344.84	2481.96	2605.4
		Guangzhou	2282.09	2501.16	2820.97	3049.04	3315.68	3057.87	3288.67	3538.8	3749.61	3946.71
		Shenzhen	2152.61	2280.65	2408	2672.77	2881.24	2885.28	3235.92	3648.06	3832.01	4053.5
		Zhuhai	1794.84	2036.98	2116.21	2408.35	2613.06	2512.58	2719.9	3047.93	3298.14	3508.14
		Shantou	1165.95	1321.82	1574.62	1798.55	1955.02	1456.25	1618.13	1753.26	1878.92	1918.68
		Foshan	1929.56	2199.51	2378.22	2616.38	2830.92	2484.91	2771.31	3056.16	3264.8	3405.26
		Shaoguan	1146.76	1291	1439.68	1629.05	1764.26	1222.1	1338.33	1480.41	1605.57	1720.78
		Heyuan	805.492	837.112	981.695	1120.17	1223.23	997.795	1076.52	1223.68	1358.07	1459.35
		Meizhou	1036.57	1100.84	1255.48	1312.05	1402.58	1122.32	1239.43	1382.39	1529.86	1591.25
		Huizhou	1791.39	1974.05	2060.26	2227.89	2406.12	1698.58	1831.49	2046.13	2296.88	2446.19
		Shanwei	873.573	1001.32	1198.34	1379.96	1501.4	1159.63	1272.89	1416.7	1518.09	1641.42
		Dongguan	2426.99	2573.28	2749.52	3136.9	3325.12	2653.24	2825.56	2990.56	3184.95	3320.89
		Zhongshan	1741.47	1883.31	2051.89	2228.76	2409.28	2201.34	2339.91	2663.69	2903.42	3105.79
		Jiangmen	1426.29	1556.08	1707.63	1844.85	1990.59	1425.77	1561.09	1728.19	1930.24	1975.16
		Yangjiang	916.485	1042.95	1176.54	1333.05	1451.69	1314.47	1401.39	1579.39	1721.79	1785.01
		Zhanjiang	1047.01	1182.47	1405.5	1561.8	1711.73	1143.88	1227.38	1330.36	1451.39	1530.26
		Maoming	976.41	1018.21	1316.18	1430.05	1548.74	1123.87	1242.75	1348.01	1449.45	1544.07
		Zhaoqing	1103.03	1216.38	1401.99	1572.87	1716	1149.21	1255.47	1392.76	1486.77	1550.56
		Qingyuan	985.189	1059.54	1128.68	1239.9	1321.74	1176.37	1281.19	1440.3	1558.02	1670.95
		Chaozhou	1075.83	1192.59	1409.68	1555.4	1686.05	1189.94	1274.99	1375.21	1456.19	1561.61
		Jieyang	1046.31	1216.4	1326.94	1451.72	1599.79	1152.71	1244.04	1324.87	1403.61	1457.43
		Yunfu	1138.35	1053.53	1237.58	1440.61	1574.59	1063.69	1143.22	1232.39	1338.34	1367.21
		Pearl River Delta	1996.29	2177.28	2365.13	2603.66	2812.83	2458.33	2688.89	2962	3172.46	3343.39
		East Wing	1058.11	1208.89	1396.69	1564.12	1709.65	1256.77	1374.06	1486.32	1585.21	1654.71
		West Wing	999.291	1097.56	1335.02	1472.83	1607.97	1163.25	1260.87	1376.69	1493.47	1575.82
		Mountainous area	1017.67	1069.38	1205.66	1332.86	1439.81	1120.62	1222.17	1361.55	1489.61	1574.82
